# Supplementary material for: Competition between commensal protists shapes gut mucosal immunity in mice
Source: mBio. 2026 May 18;17(6):e00802-26. doi: 10.1128/mbio.00802-26 (PMC13251391; doi:10.1128/mbio.00802-26)
Supplement: Table S1 — Differentially expressed genes from RNA-seq of ileum. [file mbio.00802-26-s0008.xlsx]

## Sheet: TT_vs_Uninfected_ileum_sig_gene
geneID	baseMean	log2FoldChange	lfcSE	stat	pvalue	padj
Defa40	1694.14	2.0113	0.174169	11.548	7.55e-31	1.44e-26
Rgs13	676.527	2.61184	0.244298	10.6912	1.12e-26	1.07e-22
Defa26	1855.79	1.57586	0.153945	10.2366	1.36e-24	8.26e-21
Spink4	12859.7	2.38178	0.233206	10.2132	1.73e-24	8.26e-21
Reg4	29009.5	3.2043	0.337283	9.50034	2.09e-21	7.99e-18
Clps	4027.25	2.29519	0.245865	9.33515	1.01e-20	2.75e-17
Clps_1	4027.25	2.29519	0.245865	9.33515	1.01e-20	2.75e-17
Alox5ap	334.585	2.28656	0.247035	9.256	2.12e-20	5.07e-17
Ang4	55968.3	2.73329	0.296752	9.21068	3.24e-20	6.88e-17
Pnliprp2	20018.7	3.20832	0.362203	8.8578	8.16e-19	1.56e-15
Bmx	196.385	2.36531	0.2697	8.77015	1.78e-18	2.89e-15
Kctd12	4231.49	1.15067	0.13123	8.76837	1.81e-18	2.89e-15
Fabp1	727.93	3.0732	0.351852	8.73434	2.45e-18	3.6e-15
Nebl	202.811	2.05332	0.235816	8.70732	3.11e-18	4.25e-15
Alox5	312.186	2.30149	0.266192	8.64599	5.33e-18	6.79e-15
Klf9	2380.68	0.59971	0.069429	8.63775	5.73e-18	6.84e-15
Snrnp25	370.953	1.49532	0.174176	8.58514	9.07e-18	1.02e-14
Tspan6	354.731	2.0596	0.240842	8.55165	1.21e-17	1.29e-14
Ccl9	833.391	1.15155	0.134912	8.53555	1.39e-17	1.4e-14
Lrmp	479.6	2.0259	0.237583	8.52713	1.5e-17	1.43e-14
Defa17	24774.3	1.47746	0.173494	8.51591	1.65e-17	1.5e-14
Strip2	405.492	2.12969	0.252105	8.44765	2.97e-17	2.58e-14
Ces1c	291.206	1.71158	0.203352	8.41681	3.87e-17	2.96e-14
Defb1	111.868	5.20804	0.618566	8.41953	3.78e-17	2.96e-14
Epgn	16.5428	4.23155	0.502667	8.4182	3.82e-17	2.96e-14
Cib2	139.31	1.02987	0.12273	8.3914	4.8e-17	3.53e-14
Hck	1091.31	1.88537	0.227142	8.30039	1.04e-16	7.34e-14
Calcb	185.916	1.7802	0.215892	8.24576	1.64e-16	1.12e-13
Me1	2437.61	2.73489	0.332516	8.22483	1.95e-16	1.29e-13
Sucnr1	161.968	2.14618	0.262895	8.16363	3.25e-16	2.07e-13
Cd24a	11131.8	1.37491	0.168543	8.15765	3.42e-16	2.1e-13
Fosb	286.099	-1.93073	0.238078	-8.10968	5.08e-16	2.85e-13
Mptx2	15782.3	2.48994	0.30683	8.11505	4.86e-16	2.85e-13
Siglecf	438.66	2.25669	0.278248	8.11036	5.05e-16	2.85e-13
Rgs22	64.974	2.70147	0.335846	8.04377	8.71e-16	4.75e-13
Defa30	33844.9	1.52718	0.190079	8.03447	9.4e-16	4.99e-13
Nmu	86.0011	2.44147	0.304009	8.03089	9.68e-16	5e-13
Defa24	149510	1.23118	0.154068	7.99113	1.34e-15	6.72e-13
Itprid1	69.5186	2.29577	0.287882	7.97469	1.53e-15	7.48e-13
Serpini1	183.689	0.808372	0.101494	7.96475	1.66e-15	7.91e-13
Defa3	3559.61	1.31693	0.166247	7.92151	2.35e-15	1.07e-12
Gpatch1	543.756	-0.5417	0.0683647	-7.92369	2.31e-15	1.07e-12
Sh2d7	558.7	2.07023	0.265764	7.78974	6.71e-15	2.98e-12
Hmx2	51.4992	1.9115	0.24827	7.69926	1.37e-14	5.84e-12
Lbh	3397.07	0.774364	0.100584	7.69864	1.38e-14	5.84e-12
Ppp1r14c	101.756	1.92972	0.251022	7.68746	1.5e-14	6.23e-12
Il13ra2	12.6579	2.61827	0.341181	7.67414	1.67e-14	6.77e-12
Avil	635.08	1.91236	0.249448	7.66637	1.77e-14	7.04e-12
Pla2g2f	849.689	1.06929	0.139889	7.64388	2.11e-14	8.22e-12
Mllt3	885.9	0.550798	0.0725493	7.59205	3.15e-14	1.2e-11
Ltc4s	115.442	1.56108	0.206394	7.56362	3.92e-14	1.47e-11
1810046K07Rik	107.739	2.37596	0.314326	7.55891	4.06e-14	1.49e-11
Kcnj16	69.8023	2.1966	0.290673	7.55692	4.13e-14	1.49e-11
Smpx	82.4938	1.57662	0.20936	7.53066	5.05e-14	1.79e-11
Gm52670	44.6246	-2.03777	0.27208	-7.48963	6.91e-14	2.36e-11
Prss53	61.3309	2.62512	0.3504	7.4918	6.79e-14	2.36e-11
Itln1	108506	1.04766	0.140424	7.4607	8.61e-14	2.88e-11
Hmx3	78.2174	1.75778	0.236056	7.44647	9.59e-14	3.16e-11
Dclk1	971.102	1.51421	0.204722	7.39643	1.4e-13	4.53e-11
Pygl	401.12	1.24165	0.168135	7.38484	1.53e-13	4.86e-11
Nrgn	138.005	1.93308	0.264544	7.3072	2.73e-13	8.54e-11
Defa31	6582.86	1.65722	0.227641	7.27995	3.34e-13	1.03e-10
Apoh	64.0868	2.36717	0.326286	7.25489	4.02e-13	1.22e-10
Ffar3	110.11	2.03039	0.280599	7.23591	4.62e-13	1.38e-10
Ly6g6d	26.9488	2.46385	0.34141	7.2167	5.33e-13	1.5e-10
Ly6g6d_1	26.9488	2.46385	0.34141	7.2167	5.33e-13	1.5e-10
Ly6g6d_2	26.9488	2.46385	0.34141	7.2167	5.33e-13	1.5e-10
Ly6g6d_3	26.9488	2.46385	0.34141	7.2167	5.33e-13	1.5e-10
Cyp4b1	1656.83	-1.11298	0.154343	-7.21107	5.55e-13	1.54e-10
Csrp1	15601.8	0.966475	0.1341	7.20714	5.71e-13	1.56e-10
Matk	248.533	2.14149	0.297503	7.19821	6.1e-13	1.64e-10
Gm6249	19.1175	2.97496	0.415381	7.16201	7.95e-13	2.09e-10
Mmp7	6588.87	1.34003	0.187114	7.1616	7.97e-13	2.09e-10
Krt79	34.4164	2.15959	0.30304	7.12643	1.03e-12	2.66e-10
Abcb1a	17818.7	-1.3653	0.192295	-7.10004	1.25e-12	3.12e-10
Cd59a	863.378	1.00559	0.141633	7.1	1.25e-12	3.12e-10
Fundc2	781.013	0.680487	0.0958611	7.09868	1.26e-12	3.12e-10
Gjb1	1665.77	0.499009	0.0704771	7.08044	1.44e-12	3.52e-10
Car4	6783.63	2.3072	0.327764	7.03921	1.93e-12	4.67e-10
Gng13	17.6066	2.54752	0.362935	7.01923	2.23e-12	5.33e-10
Tm4sf1	499.305	0.672686	0.0963567	6.9812	2.93e-12	6.9e-10
Vmn2r26	12.3677	3.27246	0.469065	6.97655	3.03e-12	7.05e-10
Fyb	621.21	1.07972	0.154928	6.96921	3.19e-12	7.33e-10
Trpm6	1910.36	-1.17624	0.16926	-6.94935	3.67e-12	8.34e-10
Gpx2	14596.8	1.65981	0.239469	6.93119	4.17e-12	9.38e-10
Gsr	5163.25	0.692235	0.0999747	6.9241	4.39e-12	9.74e-10
Il18r1	402.208	3.09127	0.446981	6.9159	4.65e-12	1.02e-09
Icosl	370.058	-0.782424	0.113255	-6.90854	4.9e-12	1.06e-09
Abca8b	177.82	-0.828364	0.120329	-6.88414	5.81e-12	1.25e-09
Reep5	2049.74	0.985432	0.143275	6.87789	6.07e-12	1.29e-09
Atp5e	4379.41	0.833885	0.121872	6.84229	7.79e-12	1.64e-09
Pou2f3	164.07	1.88283	0.275397	6.83679	8.1e-12	1.68e-09
Ptgs1	1209.33	0.772705	0.11317	6.82782	8.62e-12	1.75e-09
Trim38	161.474	1.72141	0.252115	6.82788	8.62e-12	1.75e-09
Ttll11	15.43	2.01916	0.295774	6.82671	8.69e-12	1.75e-09
Capn13	1480.22	3.9636	0.58104	6.82156	9.01e-12	1.79e-09
4921529L05Rik	11.4782	2.79807	0.410419	6.81759	9.26e-12	1.82e-09
Zfas1	235.39	0.854594	0.125441	6.81271	9.58e-12	1.87e-09
Oxct1	10339.1	0.985784	0.14502	6.79755	1.06e-11	2.05e-09
Hspb8	993.368	0.871545	0.128474	6.78382	1.17e-11	2.24e-09
Cyp2d26	3013.81	-1.22259	0.180309	-6.7805	1.2e-11	2.26e-09
Tmprss7	42.6847	1.47053	0.217494	6.76121	1.37e-11	2.56e-09
Adh6a	364.284	1.82772	0.271077	6.74244	1.56e-11	2.89e-09
Cpvl	50.5841	2.48029	0.368081	6.73844	1.6e-11	2.93e-09
Tm6sf1	403.327	1.06663	0.158312	6.73747	1.61e-11	2.93e-09
Defa23	4542.06	1.62745	0.241715	6.73294	1.66e-11	3e-09
Rai14	1603.42	-0.627344	0.0933488	-6.72044	1.81e-11	3.23e-09
Rpl36	5040.54	0.505111	0.0753625	6.70243	2.05e-11	3.63e-09
Map1lc3b	3842.27	0.434893	0.0649264	6.69824	2.11e-11	3.7e-09
Pik3r5	505.286	1.59637	0.238432	6.69529	2.15e-11	3.74e-09
Tchh	162.846	-1.12766	0.169459	-6.6545	2.84e-11	4.89e-09
Gnat3	66.3186	1.98778	0.299269	6.6421	3.09e-11	5.26e-09
Miga1	557.106	0.900058	0.135527	6.64118	3.11e-11	5.26e-09
Rflna	34.6437	1.86306	0.280824	6.63426	3.26e-11	5.46e-09
Glipr2	1756.99	1.1765	0.177505	6.62796	3.4e-11	5.6e-09
Slc6a20b	97.0194	-1.97386	0.29777	-6.62879	3.38e-11	5.6e-09
Tmem38a	333.945	0.673515	0.101638	6.62663	3.43e-11	5.61e-09
Prdm13	6.63	5.07618	0.766616	6.62155	3.55e-11	5.75e-09
Cd300lf	142.867	1.84934	0.279892	6.60734	3.91e-11	6.28e-09
Prss35	43.512	4.4968	0.68172	6.59625	4.22e-11	6.71e-09
Aspn	956.819	1.11207	0.168746	6.59019	4.39e-11	6.93e-09
AA467197	2177.07	2.63701	0.401197	6.57286	4.94e-11	7.58e-09
AA467197_1	2177.07	2.63701	0.401197	6.57286	4.94e-11	7.58e-09
S100g	219.191	2.50389	0.380985	6.57214	4.96e-11	7.58e-09
Vav1	365.923	1.19927	0.182438	6.57355	4.91e-11	7.58e-09
Trpm5	788.522	2.04887	0.312083	6.56513	5.2e-11	7.88e-09
Skap2	857.977	0.863655	0.131728	6.55636	5.51e-11	8.29e-09
Hpgds	135.727	1.13471	0.173737	6.53117	6.53e-11	9.74e-09
Galnt14	17.2223	5.25986	0.805965	6.52616	6.75e-11	9.99e-09
Opcml	75.4904	1.70651	0.262319	6.50548	7.74e-11	1.14e-08
Scgb2b15	9.71977	3.45812	0.533579	6.481	9.11e-11	1.32e-08
Scgb2b17	9.71977	3.45812	0.533579	6.481	9.11e-11	1.32e-08
Pcsk9	1533.56	-0.960616	0.148385	-6.47382	9.56e-11	1.37e-08
Bpnt2	4296.92	0.436013	0.0674016	6.46888	9.87e-11	1.41e-08
Tuba1a	2985.46	0.766488	0.118936	6.44455	1.16e-10	1.64e-08
Gfi1b	27.4233	2.4242	0.376766	6.43425	1.24e-10	1.73e-08
Smyd1	25.9441	2.38319	0.3704	6.4341	1.24e-10	1.73e-08
Ckm	615.037	1.07108	0.166611	6.4286	1.29e-10	1.78e-08
Ddit4	1166.83	0.886011	0.137958	6.42233	1.34e-10	1.83e-08
Ddx5	18894.4	-0.405175	0.0630795	-6.42324	1.33e-10	1.83e-08
E2f3	622.474	-0.704978	0.109823	-6.4192	1.37e-10	1.84e-08
Serp2	26.7163	1.71651	0.267399	6.41928	1.37e-10	1.84e-08
Dgki	185.195	1.38084	0.21638	6.38155	1.75e-10	2.34e-08
Usp7	3705.55	-0.284692	0.0446508	-6.37597	1.82e-10	2.41e-08
Fam221a	205.552	1.63866	0.257111	6.37334	1.85e-10	2.44e-08
Ccnj	417.215	1.26401	0.198419	6.37042	1.89e-10	2.47e-08
Tmed6	314.079	0.878698	0.13814	6.36094	2.01e-10	2.61e-08
Fam107a	80.4559	1.33537	0.210217	6.35232	2.12e-10	2.74e-08
Atp5a1	18917.9	0.311712	0.0492288	6.33191	2.42e-10	3.07e-08
Atp5a1_1	18917.9	0.311712	0.0492288	6.33191	2.42e-10	3.07e-08
Tpsg1	1235.95	0.765627	0.120926	6.33135	2.43e-10	3.07e-08
Smad6	532.987	-0.877711	0.138708	-6.32777	2.49e-10	3.13e-08
Sh2d6	331.79	2.09934	0.332981	6.30467	2.89e-10	3.61e-08
Hrc	108.129	-0.844572	0.134575	-6.27586	3.48e-10	4.31e-08
Nek7	1324.46	0.476194	0.0759246	6.27194	3.57e-10	4.39e-08
Fos	4157.97	-1.32876	0.212829	-6.24333	4.28e-10	5.22e-08
Ttll7	689.968	0.663056	0.106204	6.24321	4.29e-10	5.22e-08
Rps19	7088.06	0.493838	0.0791531	6.23902	4.4e-10	5.32e-08
Trib1	5235.36	-0.952322	0.152747	-6.23462	4.53e-10	5.44e-08
Ccdc28b	182.896	1.02923	0.165437	6.22128	4.93e-10	5.89e-08
Ptpn9	1235.47	-0.374856	0.0602994	-6.21657	5.08e-10	6.03e-08
Zbtb21	604.025	-0.511472	0.082355	-6.21058	5.28e-10	6.22e-08
Pik3cg	407.187	1.31632	0.212586	6.19194	5.94e-10	6.96e-08
Il25	12.5528	2.52575	0.409003	6.17538	6.6e-10	7.69e-08
Gm19600	49.9694	-1.60205	0.259524	-6.17304	6.7e-10	7.75e-08
Acadsb	802.72	0.433831	0.0704105	6.16145	7.21e-10	8.29e-08
Garem1	1016.12	-0.937501	0.15227	-6.15682	7.42e-10	8.49e-08
9030619P08Rik	53.8058	2.49938	0.406132	6.1541	7.55e-10	8.58e-08
Rgs1	426.934	1.40813	0.229976	6.12296	9.19e-10	1.04e-07
Lmo7	13040.9	-0.844933	0.138056	-6.12022	9.34e-10	1.05e-07
Chpt1	2629.99	0.51366	0.0839942	6.11543	9.63e-10	1.08e-07
Sprr2a3	6067.75	3.70414	0.609302	6.07932	1.21e-09	1.34e-07
Slc23a3	84.3492	0.992814	0.163389	6.07639	1.23e-09	1.36e-07
Ak7	31.4795	1.46647	0.241525	6.07173	1.27e-09	1.38e-07
Edn1	177.211	1.36155	0.224223	6.07228	1.26e-09	1.38e-07
Acox2	271.967	-1.26992	0.209776	-6.05367	1.42e-09	1.54e-07
Rgs5	13654.2	0.712935	0.117879	6.04802	1.47e-09	1.58e-07
mt-Rnr2	88296.6	0.84155	0.139212	6.04508	1.49e-09	1.6e-07
Aldh1a1	7791.91	-0.775296	0.128602	-6.02864	1.65e-09	1.74e-07
Arnt2	152.846	-0.879	0.145814	-6.02824	1.66e-09	1.74e-07
Dsp	24972.3	-0.846944	0.140436	-6.03082	1.63e-09	1.74e-07
Optc	432.871	1.07496	0.178317	6.02834	1.66e-09	1.74e-07
Ero1b	421.557	0.66278	0.1103	6.00891	1.87e-09	1.95e-07
Lrch2	155.285	0.803527	0.133987	5.99706	2.01e-09	2.09e-07
Gyg	535.84	0.56703	0.0947227	5.98621	2.15e-09	2.21e-07
Pla2g2a	834.627	1.10238	0.184132	5.98691	2.14e-09	2.21e-07
Gm42256	45.3231	0.920533	0.153833	5.98397	2.18e-09	2.22e-07
Bnip3	660.846	0.656035	0.109729	5.97867	2.25e-09	2.29e-07
Tesc	67.094	1.40223	0.234862	5.97046	2.37e-09	2.39e-07
Apoa4	11441.6	1.94844	0.326593	5.96595	2.43e-09	2.44e-07
Sst	1372.43	0.637662	0.10699	5.96002	2.52e-09	2.52e-07
Paip2	2448.86	0.530638	0.089127	5.95373	2.62e-09	2.61e-07
Hbegf	1277.86	-1.21726	0.204514	-5.95199	2.65e-09	2.62e-07
Cfi	71.8659	1.37832	0.231815	5.94577	2.75e-09	2.71e-07
Fxyd3	106.161	0.973855	0.163948	5.94004	2.85e-09	2.79e-07
Stmn3	179.511	0.968283	0.163037	5.93904	2.87e-09	2.79e-07
Olfr165	163.203	-1.33567	0.224949	-5.93766	2.89e-09	2.8e-07
Ramp1	1211.13	0.953345	0.160961	5.92284	3.16e-09	3.05e-07
Gm30286	211.544	4.26061	0.719573	5.92103	3.2e-09	3.07e-07
Ackr4	317.579	0.626291	0.105817	5.91865	3.25e-09	3.1e-07
Rps3	24222.4	0.531251	0.0898508	5.9126	3.37e-09	3.2e-07
Cdpf1	355.431	0.574286	0.0972428	5.90569	3.51e-09	3.32e-07
Acss1	3432.35	1.01284	0.171648	5.90067	3.62e-09	3.41e-07
St3gal1	1249.03	-0.889817	0.151046	-5.89102	3.84e-09	3.59e-07
Sparc	5331.31	0.712771	0.121024	5.88953	3.87e-09	3.61e-07
U90926	51.3181	6.12779	1.04151	5.88359	4.01e-09	3.72e-07
Neto1	49.6401	1.93077	0.329691	5.85629	4.73e-09	4.37e-07
Chil1	8.37544	2.45601	0.419634	5.85274	4.84e-09	4.44e-07
Gm27222	30.2835	-1.45419	0.248782	-5.84524	5.06e-09	4.62e-07
Cyria	477.72	0.678627	0.116158	5.84227	5.15e-09	4.66e-07
Myl9	14024	0.737771	0.126275	5.84257	5.14e-09	4.66e-07
Pla2g4c	31778.6	5.44646	0.934149	5.8304	5.53e-09	4.98e-07
Pwwp3b	34.5101	1.0418	0.179105	5.81671	6e-09	5.38e-07
Zbtb16	303.735	1.89739	0.326528	5.8108	6.22e-09	5.55e-07
Bmp8b	274.172	-1.26047	0.21737	-5.79873	6.68e-09	5.9e-07
Defa37	350.116	1.13853	0.196314	5.79953	6.65e-09	5.9e-07
Med21	604.381	0.929373	0.160285	5.79826	6.7e-09	5.9e-07
Krt23	734.313	1.20155	0.207316	5.79572	6.8e-09	5.94e-07
Nckap5	862.328	-1.02478	0.176818	-5.79566	6.81e-09	5.94e-07
Acot1	138.848	1.47413	0.254591	5.7902	7.03e-09	6.1e-07
Mme	3571.4	-1.33469	0.230811	-5.78263	7.35e-09	6.35e-07
Rab27a	1298.02	0.655321	0.113337	5.78204	7.38e-09	6.35e-07
Tmem242	1223.15	0.474114	0.0820229	5.78027	7.46e-09	6.39e-07
Neat1	11331.4	-0.996524	0.172624	-5.77279	7.8e-09	6.65e-07
Hspb6	1181.55	0.919317	0.159409	5.76704	8.07e-09	6.85e-07
Arhgap27	2897.26	-0.417892	0.0726552	-5.75171	8.83e-09	7.47e-07
Mcub	78.1174	1.29839	0.226095	5.7427	9.32e-09	7.84e-07
Proc	113.323	0.793634	0.138245	5.74076	9.43e-09	7.9e-07
Duoxa2	7916.52	3.47289	0.605599	5.73463	9.77e-09	8.13e-07
Smcp	17.1185	-2.07103	0.361164	-5.73431	9.79e-09	8.13e-07
Rasl12	241.279	-1.3092	0.22839	-5.73231	9.91e-09	8.15e-07
Rpl41	14337.7	0.698787	0.121887	5.73306	9.86e-09	8.15e-07
Spib	560.991	1.34509	0.234672	5.73179	9.94e-09	8.15e-07
Pnliprp1	382.878	3.49139	0.609423	5.72902	1.01e-08	8.25e-07
Ndufc1	1075.44	0.659382	0.115131	5.72725	1.02e-08	8.3e-07
Fam160b2	950.618	-0.430854	0.075258	-5.72503	1.03e-08	8.35e-07
Tmem74b	22.7604	1.89067	0.330271	5.72461	1.04e-08	8.35e-07
Hsd17b13	504.982	-1.23357	0.215584	-5.72201	1.05e-08	8.42e-07
Rpl9	14567.1	0.559132	0.0977199	5.72179	1.05e-08	8.42e-07
Gfra4	96.1329	1.22208	0.213942	5.71221	1.12e-08	8.87e-07
Syt7	1653.69	-0.520754	0.0912411	-5.70744	1.15e-08	9.09e-07
Krt18	12934.3	0.579262	0.101506	5.70669	1.15e-08	9.09e-07
Casq2	534.207	0.864538	0.151618	5.70208	1.18e-08	9.3e-07
Uqcr11	3462.17	0.621191	0.108976	5.70025	1.2e-08	9.36e-07
Sgca	25.1209	1.85105	0.325371	5.68904	1.28e-08	9.96e-07
Tagln	23501.4	1.02169	0.179624	5.68795	1.29e-08	9.98e-07
Ssr4	2082.37	0.612409	0.107856	5.67801	1.36e-08	1.05e-06
Inava	3110.68	-0.389217	0.0686378	-5.67059	1.42e-08	1.09e-06
Triqk	138.488	0.769054	0.135595	5.67169	1.41e-08	1.09e-06
Ubald2	3764.29	0.595126	0.104938	5.67121	1.42e-08	1.09e-06
AY036118	2577.36	1.0571	0.186609	5.66477	1.47e-08	1.12e-06
Cavin2	1699.05	0.465886	0.0823006	5.66079	1.51e-08	1.14e-06
Prl2a1	4.68582	6.04627	1.06838	5.65926	1.52e-08	1.15e-06
Odf2l	695.875	0.853124	0.15079	5.6577	1.53e-08	1.15e-06
Cox7a2	3523.96	0.658813	0.116675	5.64657	1.64e-08	1.22e-06
Rpl32	10417.6	0.475851	0.0842651	5.64707	1.63e-08	1.22e-06
Brinp2	93.8182	1.18241	0.209501	5.64393	1.66e-08	1.24e-06
Rpl13a	10755.5	0.659494	0.11693	5.64007	1.7e-08	1.26e-06
Hebp1	225.746	0.724335	0.12869	5.62852	1.82e-08	1.34e-06
Anapc16	928.133	0.479183	0.0855843	5.59896	2.16e-08	1.58e-06
Tpm2	12186.7	0.836839	0.149481	5.59831	2.16e-08	1.58e-06
Zfp384	1429.66	-0.295491	0.0527945	-5.597	2.18e-08	1.59e-06
Actg2	18208.6	1.22622	0.21972	5.58083	2.39e-08	1.74e-06
Slc28a1	635.583	3.3807	0.606134	5.57748	2.44e-08	1.77e-06
Gsdmc4	6622.99	3.13622	0.562609	5.57442	2.48e-08	1.79e-06
Tmem14c	2211.79	0.573674	0.10293	5.57343	2.5e-08	1.79e-06
Zdhhc20	2331.73	0.386658	0.0694438	5.56792	2.58e-08	1.84e-06
Usf1	1273.92	0.355546	0.0638726	5.56649	2.6e-08	1.85e-06
Ap1ar	2259.43	-0.340469	0.061197	-5.56349	2.64e-08	1.88e-06
Zc3h3	1062.26	-0.611089	0.109944	-5.55818	2.73e-08	1.93e-06
Car8	1342.66	1.08537	0.195433	5.55366	2.8e-08	1.97e-06
Gmip	841.659	-0.662676	0.119344	-5.55264	2.81e-08	1.98e-06
Got1	2670.77	0.95811	0.172658	5.54916	2.87e-08	2.01e-06
Osbpl10	1029.2	-0.515489	0.0929822	-5.54395	2.96e-08	2.06e-06
Dock6	1151.32	-0.724833	0.130789	-5.54198	2.99e-08	2.08e-06
Tm4sf4	2761.75	1.01342	0.182894	5.54101	3.01e-08	2.08e-06
Samd14	242.325	0.803235	0.145055	5.53744	3.07e-08	2.12e-06
Nfkb2	1823.06	-0.502662	0.0907906	-5.53649	3.09e-08	2.12e-06
Srebf1	1975.73	-0.49542	0.0895228	-5.534	3.13e-08	2.14e-06
Ptpn18	384.103	0.933077	0.168646	5.53275	3.15e-08	2.15e-06
Tmem38b	508.772	0.501556	0.0906576	5.53242	3.16e-08	2.15e-06
Slc23a2	1545.32	-0.506038	0.0915265	-5.52887	3.22e-08	2.18e-06
Kdm1b	1327.72	0.664067	0.120167	5.52618	3.27e-08	2.21e-06
Gsdmc3	1894.98	2.7852	0.504913	5.51619	3.46e-08	2.32e-06
Tmcc3	7149.74	-0.908972	0.164786	-5.51606	3.47e-08	2.32e-06
Fam160a2	2553.36	-0.424781	0.077042	-5.51363	3.52e-08	2.34e-06
Slc25a4	4524.91	0.71747	0.130118	5.51399	3.51e-08	2.34e-06
Tpsb2	17.0057	1.49877	0.27201	5.50998	3.59e-08	2.38e-06
Smim38	97.4244	0.931725	0.169331	5.50239	3.75e-08	2.48e-06
Bnip2	998.142	0.315396	0.0574435	5.49054	4.01e-08	2.64e-06
Scd2	10845.4	-1.16825	0.212927	-5.4866	4.1e-08	2.69e-06
Amotl2	743.156	-0.579421	0.105906	-5.47111	4.47e-08	2.93e-06
Prdx2	4711.46	0.49397	0.0903503	5.46727	4.57e-08	2.98e-06
C1galt1c1	1928	0.647211	0.118417	5.46553	4.62e-08	3e-06
Lrrc26	1371.23	0.405344	0.0741786	5.46444	4.64e-08	3.01e-06
Duox2	17406.9	2.43932	0.446481	5.46342	4.67e-08	3.01e-06
Ankrd22	55.8145	0.824957	0.15126	5.45391	4.93e-08	3.17e-06
Rpl12	10999.8	0.49483	0.0908016	5.44958	5.05e-08	3.24e-06
Csf1	382.954	-0.641472	0.118011	-5.43571	5.46e-08	3.49e-06
Chat	43.6929	1.41274	0.260121	5.43108	5.6e-08	3.57e-06
Cd9	4178.6	0.777062	0.143131	5.42903	5.67e-08	3.6e-06
Colca2	135.443	0.739381	0.136246	5.42679	5.74e-08	3.62e-06
Thap4	1588.08	0.696347	0.128313	5.42692	5.73e-08	3.62e-06
Nab2	512.247	-0.606351	0.111755	-5.42572	5.77e-08	3.63e-06
Ggact	1237.83	0.494999	0.0912469	5.42483	5.8e-08	3.63e-06
Pcp4	793.317	0.823264	0.151803	5.42323	5.85e-08	3.65e-06
Ssna1	630.229	0.526834	0.09723	5.41843	6.01e-08	3.74e-06
Tmem116	15.3701	1.62369	0.299853	5.41495	6.13e-08	3.8e-06
Pla2g5	119.051	1.47801	0.273008	5.41379	6.17e-08	3.81e-06
Cat	4563.94	-0.754977	0.139576	-5.40908	6.34e-08	3.89e-06
Ppib	6702.4	0.447759	0.0827859	5.40864	6.35e-08	3.89e-06
Ufc1	1271.8	0.432421	0.0799425	5.40915	6.33e-08	3.89e-06
Calca	7.30634	3.31724	0.613473	5.40731	6.4e-08	3.89e-06
Gm12576	117.058	-0.730456	0.135082	-5.4075	6.39e-08	3.89e-06
9530068E07Rik	3467.9	0.279424	0.0516956	5.40518	6.47e-08	3.93e-06
Gprc5c	140.738	1.23037	0.22775	5.40228	6.58e-08	3.98e-06
Dnmbp	4778.58	-0.437208	0.081014	-5.3967	6.79e-08	4.08e-06
Slc13a2os	68.2683	-1.59344	0.295232	-5.39726	6.77e-08	4.08e-06
Hmgcr	5583.96	-0.512098	0.09494	-5.39391	6.89e-08	4.13e-06
Qsox1	4153.88	0.478935	0.0888302	5.39158	6.98e-08	4.17e-06
Cox7a1	612.482	0.960698	0.178253	5.38953	7.06e-08	4.2e-06
2810025M15Rik	213.267	0.39813	0.0739047	5.38707	7.16e-08	4.25e-06
Bnip3l	2693.59	0.398031	0.0739644	5.38139	7.39e-08	4.34e-06
Epg5	893.654	-0.452549	0.0840818	-5.38225	7.36e-08	4.34e-06
Gse1	2114.21	-0.541877	0.100685	-5.38191	7.37e-08	4.34e-06
Mbnl1	4596.09	0.400626	0.0745105	5.37678	7.58e-08	4.44e-06
Casq1	16.8701	2.45163	0.456842	5.36647	8.03e-08	4.69e-06
Brpf3	3676.81	-0.466941	0.0871006	-5.36094	8.28e-08	4.81e-06
Gm39338	13.2432	2.06302	0.384824	5.36092	8.28e-08	4.81e-06
Plekhs1	22.3009	1.39619	0.260876	5.35192	8.7e-08	5.04e-06
Cd55	5888.25	1.78787	0.334505	5.34483	9.05e-08	5.22e-06
Msrb1	1799.94	0.619911	0.116005	5.34382	9.1e-08	5.24e-06
Golga4	7194.31	-0.515327	0.0964484	-5.34303	9.14e-08	5.24e-06
Ttll8	15.3132	2.10436	0.394085	5.33987	9.3e-08	5.32e-06
Gm33336	7.94192	-2.24321	0.420253	-5.33777	9.41e-08	5.36e-06
Gpr17	192.909	-1.30553	0.244697	-5.33529	9.54e-08	5.42e-06
Capn9	691.691	0.801644	0.150486	5.32704	9.98e-08	5.66e-06
Pdlim3	2595.89	0.695001	0.130658	5.31923	1.04e-07	5.89e-06
Cdkn1b	1882.55	0.396199	0.0745587	5.31392	1.07e-07	6.04e-06
Fkbp5	1342.37	1.09572	0.206256	5.31244	1.08e-07	6.04e-06
Fkbp5_1	1342.37	1.09572	0.206256	5.31244	1.08e-07	6.04e-06
Sorbs2	804.885	0.830497	0.156332	5.31238	1.08e-07	6.04e-06
Klhl24	1490.07	0.6116	0.115206	5.30874	1.1e-07	6.15e-06
Ppp1cb	10542.8	0.476047	0.0897859	5.30202	1.15e-07	6.36e-06
Micos10	2495.89	0.586186	0.110601	5.3	1.16e-07	6.41e-06
Mta3	1094.52	-0.361288	0.0683432	-5.28637	1.25e-07	6.89e-06
Spsb4	112.563	-0.997181	0.189016	-5.27563	1.32e-07	7.28e-06
Ckb	5275.84	0.696062	0.132105	5.26899	1.37e-07	7.53e-06
Nmur1	37.6951	1.62679	0.308804	5.26803	1.38e-07	7.55e-06
0610030E20Rik_1	491.947	-0.421242	0.0800136	-5.26463	1.4e-07	7.67e-06
Pla2g2e	15.8223	3.04278	0.578094	5.26346	1.41e-07	7.69e-06
Wnt4	202.711	-0.84795	0.161153	-5.26178	1.43e-07	7.74e-06
Rps16	12995.5	0.396638	0.0753929	5.26095	1.43e-07	7.75e-06
Micos13	1559.09	0.602199	0.114527	5.25816	1.46e-07	7.85e-06
Tmem47	715.31	0.674481	0.12832	5.25623	1.47e-07	7.91e-06
4931406C07Rik	8350.55	-0.639248	0.121726	-5.25153	1.51e-07	8.07e-06
Atp5o	7129.19	0.430261	0.0819322	5.25142	1.51e-07	8.07e-06
Des	21791.1	0.961537	0.183247	5.24722	1.54e-07	8.24e-06
Hnmt	117.368	0.862562	0.164477	5.24428	1.57e-07	8.35e-06
Tgfbrap1	1068.39	-0.401587	0.0766382	-5.24004	1.61e-07	8.52e-06
Glce	1626.75	1.01411	0.193848	5.2315	1.68e-07	8.9e-06
Sec61g	1214.87	0.719268	0.137722	5.2226	1.76e-07	9.31e-06
Uqcr10	3270.78	0.650355	0.124699	5.21539	1.83e-07	9.63e-06
Zfp36l2	5140.03	-0.462612	0.0887038	-5.21524	1.84e-07	9.63e-06
Atp5md	3098.89	0.737423	0.141476	5.21234	1.86e-07	9.76e-06
Usp47	4261.25	-0.258362	0.0495828	-5.21073	1.88e-07	9.82e-06
Ccdc126	99.2599	0.643053	0.123445	5.20922	1.9e-07	9.87e-06
Scamp5	1704.52	0.537552	0.103225	5.20759	1.91e-07	9.9e-06
Sema6a	2013.54	-0.823852	0.158189	-5.20804	1.91e-07	9.9e-06
Syt4	142.493	0.721306	0.138689	5.20088	1.98e-07	1.02e-05
Gm30440	367.418	0.832548	0.160108	5.19991	1.99e-07	1.03e-05
Gas2l1	1758.28	-0.406687	0.0782816	-5.19518	2.05e-07	1.05e-05
Gm44040	98.3124	-0.765908	0.147416	-5.19555	2.04e-07	1.05e-05
Ndufb9	4918.14	0.660292	0.127114	5.19447	2.05e-07	1.05e-05
Gm33424	60.5177	2.509	0.483309	5.1913	2.09e-07	1.06e-05
Dennd3	697.713	-0.525442	0.101292	-5.18739	2.13e-07	1.08e-05
BC051019	13.5895	2.03405	0.392924	5.17669	2.26e-07	1.14e-05
Oaz2	1802.51	0.484267	0.0935901	5.17434	2.29e-07	1.16e-05
S100a13	469.922	1.04183	0.201401	5.17291	2.3e-07	1.16e-05
Ndufv1	4752.92	0.39878	0.0771638	5.16796	2.37e-07	1.19e-05
Lin7a	55.7089	1.36424	0.264038	5.16684	2.38e-07	1.19e-05
Selenom	1768.46	0.552909	0.107013	5.16677	2.38e-07	1.19e-05
Cox7a2l	5625.56	0.429758	0.0831884	5.16607	2.39e-07	1.19e-05
Fars2	784.457	0.33668	0.0652356	5.16098	2.46e-07	1.22e-05
Ubr5	3821.74	-0.41166	0.0797704	-5.16056	2.46e-07	1.22e-05
Gm42113	81.7599	4.62197	0.897273	5.15113	2.59e-07	1.28e-05
C4bp	275.25	1.19688	0.232542	5.14696	2.65e-07	1.31e-05
Afg3l2	4092.26	-0.256378	0.0498535	-5.14263	2.71e-07	1.33e-05
Faah	1985.97	-0.723092	0.140703	-5.13914	2.76e-07	1.36e-05
Ccdc120	1024.02	-0.683167	0.133034	-5.13529	2.82e-07	1.38e-05
Clca4a	63663.1	-1.09288	0.213176	-5.12665	2.95e-07	1.44e-05
Cab39l	1164.83	0.310332	0.0605801	5.12268	3.01e-07	1.47e-05
Casp3	1461.18	1.16495	0.227519	5.12023	3.05e-07	1.48e-05
1700017B05Rik	1591.09	-0.780482	0.15251	-5.11757	3.1e-07	1.5e-05
Cyp4f40	3148.74	-0.637253	0.124593	-5.11466	3.14e-07	1.5e-05
Epb41l1	3508.76	-0.748652	0.146349	-5.11552	3.13e-07	1.5e-05
Il17rb	126.016	1.34176	0.26233	5.11476	3.14e-07	1.5e-05
Rexo2	930.011	0.635329	0.124193	5.11565	3.13e-07	1.5e-05
Uqcrh	4700.94	0.745786	0.145811	5.11474	3.14e-07	1.5e-05
Acyp2	53.2435	0.996681	0.194914	5.11344	3.16e-07	1.51e-05
Ndufa7_2	349.493	0.569207	0.111506	5.1047	3.31e-07	1.57e-05
Ndufa7_3	349.493	0.569207	0.111506	5.1047	3.31e-07	1.57e-05
Defa2	15375.6	0.769727	0.150965	5.09872	3.42e-07	1.62e-05
Tram1	3129.08	0.324215	0.0635917	5.09839	3.43e-07	1.62e-05
Gpr39	349.012	-0.623342	0.122279	-5.0977	3.44e-07	1.62e-05
Dnhd1	68.1949	-1.01001	0.198335	-5.09245	3.53e-07	1.66e-05
Atp5h	4738.73	0.561378	0.110429	5.08363	3.7e-07	1.74e-05
Rps18	6817.59	0.428152	0.0842639	5.08109	3.75e-07	1.75e-05
Rps18_1	6817.59	0.428152	0.0842639	5.08109	3.75e-07	1.75e-05
Rpl10a	6517.79	0.375132	0.0739204	5.0748	3.88e-07	1.81e-05
Tmem234	1993.84	0.298773	0.0588948	5.07299	3.92e-07	1.82e-05
Hopx	1194.32	0.436536	0.0861099	5.06952	3.99e-07	1.85e-05
Leng8	2198.83	-0.769265	0.151779	-5.06831	4.01e-07	1.86e-05
Asph	1772.51	0.367536	0.0725448	5.06633	4.06e-07	1.87e-05
Kit	1904.04	0.732438	0.144592	5.06554	4.07e-07	1.87e-05
9130008F23Rik	360.869	0.889558	0.175691	5.06319	4.12e-07	1.89e-05
Ndufb8	4284.93	0.644625	0.127333	5.06251	4.14e-07	1.9e-05
Gng2	551.256	0.44767	0.0884686	5.06021	4.19e-07	1.91e-05
Hcrtr1_1	10.2002	1.8075	0.357409	5.05722	4.25e-07	1.94e-05
Ncf2	468.189	0.425719	0.0841897	5.05667	4.27e-07	1.94e-05
2410006H16Rik	368.768	0.604431	0.119634	5.05233	4.36e-07	1.98e-05
Eea1	1718.2	-0.467897	0.0926676	-5.0492	4.44e-07	2.01e-05
Ston2	1586.53	-0.863502	0.171172	-5.04465	4.54e-07	2.05e-05
Gm15501	327.78	0.443061	0.0878491	5.04343	4.57e-07	2.06e-05
Txndc16	528.088	0.503798	0.0999111	5.04246	4.6e-07	2.07e-05
Hic1	440.371	-0.672572	0.133556	-5.0359	4.76e-07	2.13e-05
Nupr1	1612.06	0.950938	0.189065	5.02968	4.91e-07	2.2e-05
Fxyd6	897.482	0.651037	0.129522	5.02644	5e-07	2.23e-05
Cyc1	7386.27	0.349999	0.0696477	5.02527	5.03e-07	2.24e-05
Sprr2a1	79989.2	1.53614	0.305733	5.02445	5.05e-07	2.24e-05
Dicer1	1637.91	-0.517118	0.102935	-5.02375	5.07e-07	2.25e-05
Tmem256	446.639	0.900952	0.179572	5.01723	5.24e-07	2.32e-05
Car12	1614.28	-0.86183	0.171904	-5.01344	5.35e-07	2.36e-05
Gja1	1260.65	0.536559	0.107086	5.01054	5.43e-07	2.39e-05
Ift22	401.586	0.644851	0.128778	5.00747	5.52e-07	2.42e-05
Prr5l	50.454	-0.876093	0.174998	-5.0063	5.55e-07	2.43e-05
Cox7b	5984.04	0.622475	0.124397	5.00392	5.62e-07	2.45e-05
Map3k11	3469.88	-0.324034	0.0647544	-5.00404	5.61e-07	2.45e-05
Vip	946.769	0.567115	0.11335	5.0032	5.64e-07	2.45e-05
Akap9	6110.54	-0.689533	0.137832	-5.00269	5.65e-07	2.45e-05
Fbrsl1	824.954	-0.361447	0.0722627	-5.00184	5.68e-07	2.45e-05
Map11	629.596	-0.393451	0.0786597	-5.00194	5.68e-07	2.45e-05
Trappc6a	760.783	0.524029	0.104811	4.99974	5.74e-07	2.48e-05
Plek	329.947	0.77485	0.154996	4.99916	5.76e-07	2.48e-05
Prxl2c	961.682	0.331413	0.066344	4.99536	5.87e-07	2.52e-05
Gipc1	1160.29	0.386863	0.0774575	4.99452	5.9e-07	2.53e-05
Dtna	437.913	0.630757	0.126349	4.99216	5.97e-07	2.55e-05
Actr6	133.496	0.646441	0.129738	4.98265	6.27e-07	2.67e-05
Isoc2b	382.013	0.538265	0.108062	4.98107	6.32e-07	2.69e-05
Grp	83.6967	2.28332	0.458699	4.9778	6.43e-07	2.73e-05
Cox6b1	7521.95	0.558906	0.112363	4.9741	6.56e-07	2.78e-05
Cav3	74.8727	0.969666	0.195179	4.96807	6.76e-07	2.83e-05
Cdkn2d	299.89	0.453094	0.091195	4.96841	6.75e-07	2.83e-05
Lamb3	5574.37	-0.918153	0.184752	-4.96965	6.71e-07	2.83e-05
Ldlr	6445.28	-0.547038	0.110109	-4.96814	6.76e-07	2.83e-05
Sirt3	358.23	0.546502	0.109996	4.96836	6.75e-07	2.83e-05
Ilk	2179.1	0.334929	0.0674532	4.96535	6.86e-07	2.87e-05
Git1	2844.52	-0.455005	0.0916796	-4.96299	6.94e-07	2.89e-05
Oas1f	31.6611	0.991553	0.19986	4.96125	7e-07	2.91e-05
Kcna5	50.7138	0.808601	0.163059	4.95896	7.09e-07	2.94e-05
Il1rl1	1003.59	2.17601	0.438899	4.95789	7.13e-07	2.95e-05
Defa36	1359.41	0.83338	0.168115	4.9572	7.15e-07	2.96e-05
Rap1gds1	2116.48	-0.237345	0.0478984	-4.95518	7.23e-07	2.98e-05
Kdelr2	3877.52	0.28432	0.057422	4.95142	7.37e-07	3.03e-05
Ndufa7	415.127	0.546236	0.11035	4.95002	7.42e-07	3.04e-05
Ndufa7_1	415.127	0.546236	0.11035	4.95002	7.42e-07	3.04e-05
Snrpd2	1975.37	0.565189	0.114289	4.94526	7.6e-07	3.11e-05
Rpl39	3080.46	0.495887	0.100328	4.94266	7.71e-07	3.15e-05
Parp4	1902.3	-0.684418	0.13862	-4.93737	7.92e-07	3.22e-05
Smim20	866.983	0.475886	0.0963901	4.93708	7.93e-07	3.22e-05
Pcsk5	4027.82	-0.696886	0.14122	-4.93475	8.03e-07	3.25e-05
Pnisr	1567.36	-0.446351	0.0904603	-4.93422	8.05e-07	3.26e-05
Pxn	4789.12	-0.298616	0.0605651	-4.9305	8.2e-07	3.3e-05
Rpl10a_1	6135.03	0.383604	0.0778045	4.93035	8.21e-07	3.3e-05
Slc47a1	679.521	-1.0403	0.210971	-4.931	8.18e-07	3.3e-05
Gm32801	46.12	-1.2386	0.251286	-4.92905	8.26e-07	3.32e-05
Clca2	34.1788	1.82318	0.370015	4.92731	8.34e-07	3.34e-05
Ppfia2	27.4371	1.14975	0.233399	4.9261	8.39e-07	3.35e-05
Fut8	2001.11	0.379422	0.0770432	4.92479	8.45e-07	3.37e-05
St18	61.6307	0.977751	0.19875	4.91951	8.68e-07	3.45e-05
Specc1	1658.43	-0.466215	0.0947947	-4.91815	8.74e-07	3.47e-05
Npas2	1751.62	-0.505951	0.10296	-4.91404	8.92e-07	3.54e-05
Faap100	481.786	-0.455603	0.0927656	-4.91134	9.05e-07	3.58e-05
Bcar1	4834.11	-0.57934	0.118084	-4.90616	9.29e-07	3.66e-05
Lrrc66	1404.95	-0.513634	0.104683	-4.90656	9.27e-07	3.66e-05
Clca1	158524	1.15985	0.23652	4.90382	9.4e-07	3.69e-05
Gm10532	5.86321	-2.88641	0.58907	-4.89994	9.59e-07	3.76e-05
Ntmt1	341.247	0.429405	0.0877505	4.89347	9.91e-07	3.88e-05
Cldnd1	1926.84	0.52408	0.10711	4.89291	9.94e-07	3.88e-05
Art3	276.386	0.612708	0.125287	4.89043	1.01e-06	3.92e-05
Atp5g1	4462.82	0.487534	0.0996968	4.89017	1.01e-06	3.92e-05
Wwtr1	816.014	0.46084	0.0942815	4.88792	1.02e-06	3.96e-05
Atrn	1553.74	-0.562283	0.115058	-4.88696	1.02e-06	3.97e-05
Slc16a12	101.184	0.785936	0.160842	4.88638	1.03e-06	3.97e-05
Smim3	580.753	0.629606	0.128857	4.88609	1.03e-06	3.97e-05
Rgs4	397.814	0.834066	0.17081	4.88301	1.04e-06	4.02e-05
Sez6l2	167.105	0.793837	0.162576	4.88287	1.05e-06	4.02e-05
Churc1	823.584	0.615498	0.126186	4.87771	1.07e-06	4.11e-05
Rin3	483.411	-0.678914	0.139192	-4.87755	1.07e-06	4.11e-05
Pnpla8	1796.53	0.316009	0.0648014	4.87658	1.08e-06	4.12e-05
0610030E20Rik	696.483	-0.382794	0.0785252	-4.87479	1.09e-06	4.14e-05
Gnai1	518.54	0.676779	0.138831	4.87485	1.09e-06	4.14e-05
Ogdhl	97.728	0.739337	0.151681	4.8743	1.09e-06	4.15e-05
Krt27	14.7561	2.43852	0.500958	4.86771	1.13e-06	4.28e-05
Npc2	5100.35	0.376976	0.0774652	4.8664	1.14e-06	4.3e-05
Lin7b	38.3429	1.00617	0.206819	4.86497	1.14e-06	4.32e-05
Rpl34	6772.38	0.609376	0.125266	4.86468	1.15e-06	4.32e-05
Gm5640	17.697	2.40239	0.493912	4.86401	1.15e-06	4.32e-05
Tjp2	4510.33	-0.486356	0.100059	-4.86067	1.17e-06	4.39e-05
Aif1l	22.2268	1.20689	0.248412	4.85843	1.18e-06	4.43e-05
Mob2	1344.49	0.448171	0.0924688	4.84672	1.26e-06	4.69e-05
Bcl3	1496.47	-0.598191	0.123532	-4.84239	1.28e-06	4.79e-05
Tab3	483.516	-0.365377	0.0754869	-4.84026	1.3e-06	4.83e-05
Raver2	138.256	0.650132	0.134401	4.83725	1.32e-06	4.89e-05
Rabac1	1782.2	0.555887	0.115091	4.82998	1.37e-06	5.06e-05
Sncg	242.404	0.64878	0.134327	4.82986	1.37e-06	5.06e-05
Nt5m	250.023	0.429471	0.0889378	4.82889	1.37e-06	5.07e-05
Srebf2	8421.88	-0.402666	0.0834503	-4.82521	1.4e-06	5.16e-05
Gm41925	21.0577	-1.31187	0.271941	-4.82411	1.41e-06	5.17e-05
St3gal6	906.902	1.7404	0.360763	4.82423	1.41e-06	5.17e-05
Wnt3	292.715	0.691716	0.143406	4.82349	1.41e-06	5.17e-05
Ap5b1	504.353	-0.656456	0.136177	-4.8206	1.43e-06	5.24e-05
Ccnk	963.229	-0.348518	0.0723286	-4.81854	1.45e-06	5.28e-05
Avpi1	202.401	0.588002	0.12205	4.81772	1.45e-06	5.29e-05
Mat2b	2581.24	0.42975	0.0892567	4.81476	1.47e-06	5.36e-05
Abhd14a	411.325	0.336206	0.0698342	4.81435	1.48e-06	5.36e-05
Sox4	1026.03	0.515104	0.107133	4.8081	1.52e-06	5.52e-05
Snrpg	665.844	0.468029	0.0973945	4.80549	1.54e-06	5.58e-05
Dot1l	1804.76	-0.547305	0.113976	-4.80195	1.57e-06	5.66e-05
F2rl1	2791.05	-0.391617	0.0815491	-4.80223	1.57e-06	5.66e-05
Hspa2	963.911	0.7612	0.158538	4.80138	1.58e-06	5.67e-05
Ctla2a	93.2625	0.872017	0.181727	4.79851	1.6e-06	5.74e-05
Rpl11	10961.2	0.395173	0.0824167	4.79481	1.63e-06	5.83e-05
Tomm40l	803.764	0.504027	0.105163	4.79282	1.64e-06	5.88e-05
Rit1	821.444	0.489129	0.102067	4.79226	1.65e-06	5.89e-05
9930012K11Rik	92.5694	-0.948922	0.198048	-4.79137	1.66e-06	5.9e-05
Cxcl10	111.368	-1.36363	0.284753	-4.78884	1.68e-06	5.97e-05
Hebp2	84.945	0.996698	0.208156	4.78823	1.68e-06	5.97e-05
Nfkbie	181.532	-0.632978	0.132211	-4.78763	1.69e-06	5.98e-05
Dbh	62.4897	0.822405	0.171847	4.78567	1.7e-06	6.03e-05
Gm20498	178.811	0.748085	0.156342	4.78492	1.71e-06	6.03e-05
Tomm7	1237.27	0.492243	0.102875	4.78486	1.71e-06	6.03e-05
Malat1	12790.8	-0.932423	0.194969	-4.78241	1.73e-06	6.09e-05
Ablim1	2618.86	-0.378601	0.0792295	-4.77853	1.77e-06	6.2e-05
Mustn1	742.505	0.456688	0.0956247	4.77584	1.79e-06	6.27e-05
Sdhd	7043.09	0.504735	0.105734	4.77365	1.81e-06	6.33e-05
Sprr2a2	121968	1.42616	0.298819	4.77266	1.82e-06	6.35e-05
Mpv17	412.287	0.387417	0.0812279	4.76951	1.85e-06	6.44e-05
H3f3a	14579.2	0.444382	0.0932055	4.76777	1.86e-06	6.48e-05
Nptn	4921.89	0.33326	0.06994	4.76494	1.89e-06	6.56e-05
Ankrd12	960.862	-0.416451	0.0874285	-4.76333	1.9e-06	6.6e-05
Atp6ap2	4338.2	0.332766	0.0698945	4.76098	1.93e-06	6.67e-05
Gml2	19.0114	2.5889	0.544314	4.75626	1.97e-06	6.81e-05
Krt222	110.604	0.81246	0.170861	4.7551	1.98e-06	6.84e-05
Gm5485	2010.05	-0.768779	0.161713	-4.75396	1.99e-06	6.86e-05
Elf4	2907.21	-0.546856	0.115049	-4.75326	2e-06	6.88e-05
Arrdc3	1267.94	0.540127	0.113653	4.7524	2.01e-06	6.89e-05
Pfdn5	1668.01	0.473082	0.099622	4.74877	2.05e-06	7.01e-05
Fbxo38	1993.67	-0.323592	0.068151	-4.74816	2.05e-06	7.01e-05
Bco1	662.639	-0.936496	0.197289	-4.74681	2.07e-06	7.04e-05
Elof1	1263.77	0.433436	0.0913092	4.7469	2.07e-06	7.04e-05
Gpx1	6710.46	0.450664	0.0949742	4.74512	2.08e-06	7.07e-05
Gsdmc2	4481.69	3.05521	0.643817	4.74546	2.08e-06	7.07e-05
Chrm3	205.899	1.06333	0.224151	4.74381	2.1e-06	7.1e-05
Rhbdf2	621.428	-0.40537	0.0854956	-4.74141	2.12e-06	7.17e-05
C1qtnf9	88.9347	0.850289	0.179426	4.73895	2.15e-06	7.23e-05
Kirrel3	36.3776	1.60984	0.339679	4.73929	2.14e-06	7.23e-05
Smim6	1369.79	0.882693	0.18627	4.73879	2.15e-06	7.23e-05
Pnn	2248.9	-0.400139	0.0844499	-4.73818	2.16e-06	7.23e-05
Trim41	1400.58	-0.251757	0.0531355	-4.73802	2.16e-06	7.23e-05
Ssr3	7783.55	0.385966	0.0814853	4.73664	2.17e-06	7.27e-05
Ptpn23	1074.5	-0.563353	0.11903	-4.73286	2.21e-06	7.39e-05
Dexi	302.165	0.505391	0.106827	4.73093	2.23e-06	7.45e-05
Cops9	928.881	0.699014	0.147928	4.72537	2.3e-06	7.64e-05
Septin11	1925.19	-0.310449	0.0657009	-4.72519	2.3e-06	7.64e-05
Azin2	106.112	0.760196	0.160951	4.72314	2.32e-06	7.69e-05
Rap1gapos	32.3046	1.06929	0.226385	4.72333	2.32e-06	7.69e-05
Tmem9	389.351	0.457898	0.0969797	4.72159	2.34e-06	7.73e-05
Gpt2	432.442	0.594088	0.125879	4.71952	2.36e-06	7.79e-05
Tmem43	1854.25	-0.538014	0.114003	-4.71931	2.37e-06	7.79e-05
Penk	240.505	1.06356	0.225393	4.7187	2.37e-06	7.8e-05
Cuedc2	618.872	0.4004	0.0848772	4.7174	2.39e-06	7.84e-05
Apoo	617.446	0.469797	0.0996048	4.71661	2.4e-06	7.86e-05
Slc25a37	2926.36	-0.745196	0.158091	-4.71371	2.43e-06	7.96e-05
Ndufb1	921.063	0.584362	0.124179	4.7058	2.53e-06	8.26e-05
Nfkb1	2770.67	-0.330084	0.0701796	-4.70342	2.56e-06	8.34e-05
Gm29461	15.3122	2.41836	0.514368	4.70161	2.58e-06	8.4e-05
Coq9	1623.81	0.39603	0.0842399	4.70122	2.59e-06	8.4e-05
Klhl9	2443.62	0.336794	0.0716599	4.6999	2.6e-06	8.44e-05
Fam124a	289.903	1.11307	0.236959	4.69729	2.64e-06	8.52e-05
Trp53bp2	1659.17	-0.362776	0.0772293	-4.69739	2.64e-06	8.52e-05
LOC115486538	74.0489	-0.938933	0.199932	-4.69627	2.65e-06	8.55e-05
Snx30	334.853	-0.673329	0.143482	-4.69277	2.7e-06	8.68e-05
A4galt	265.749	0.539103	0.114899	4.69197	2.71e-06	8.7e-05
Cox4i1	20129.3	0.574373	0.122473	4.6898	2.73e-06	8.78e-05
Duoxa1	8.80017	2.65197	0.565946	4.68592	2.79e-06	8.93e-05
Csde1	7433.42	0.226518	0.0483457	4.68537	2.79e-06	8.94e-05
Tnfrsf11a	1414.02	-0.440211	0.0939802	-4.68408	2.81e-06	8.97e-05
Zfp874b	171.829	0.594106	0.126829	4.68432	2.81e-06	8.97e-05
Uchl1	391.645	0.56411	0.120455	4.68314	2.83e-06	8.99e-05
Slc10a5	1216.94	-0.782845	0.167179	-4.68266	2.83e-06	9e-05
Wee2	10.773	2.3455	0.500956	4.68204	2.84e-06	9.01e-05
Rep15	617.736	0.875836	0.187081	4.6816	2.85e-06	9.02e-05
Ppp1r3c	272.651	0.694005	0.148384	4.67708	2.91e-06	9.2e-05
Rorc	2105.27	-0.808105	0.17281	-4.67626	2.92e-06	9.22e-05
Trim30e-ps1	28.6411	-1.04273	0.22305	-4.67487	2.94e-06	9.26e-05
Twf1	5679.62	0.470471	0.100635	4.67505	2.94e-06	9.26e-05
Defa20	17507.4	0.642991	0.137576	4.67371	2.96e-06	9.29e-05
Atp5l	6736.42	0.745986	0.159668	4.67212	2.98e-06	9.35e-05
Pnck	126.911	0.789904	0.169296	4.6658	3.07e-06	9.63e-05
Azgp1	15.0919	1.98427	0.425442	4.66402	3.1e-06	9.69e-05
Arl5a	2480.51	0.327146	0.0701651	4.66251	3.12e-06	9.75e-05
Aldh1a7	964.18	-0.911047	0.195486	-4.66042	3.16e-06	9.82e-05
Arid3b	251.073	-0.544522	0.11684	-4.66039	3.16e-06	9.82e-05
1700057G04Rik	22.4676	-3.1701	0.681265	-4.65326	3.27e-06	0.000101471
Rabgap1l	1493.17	0.340677	0.0732291	4.6522	3.28e-06	0.000101828
Rpl19	15946.4	0.396462	0.0852784	4.64902	3.34e-06	0.000103242
Marcks	1655.68	0.650316	0.139996	4.64525	3.4e-06	0.000104638
Mia2	4609	-0.365494	0.0786811	-4.64526	3.4e-06	0.000104638
Sptssa	6478.01	0.632215	0.136098	4.6453	3.4e-06	0.000104638
Timm22	725.411	0.420062	0.0904413	4.64458	3.41e-06	0.000104808
Cda	1217.66	0.810745	0.174651	4.64209	3.45e-06	0.000105908
Ubac1	722.932	0.363479	0.0783295	4.64038	3.48e-06	0.000106617
Cux1	2218.84	-0.294464	0.0635208	-4.63571	3.56e-06	0.00010888
Ldhb	782.906	0.624138	0.134653	4.63515	3.57e-06	0.000108998
Dhrs1	1348.84	0.519275	0.112053	4.63419	3.58e-06	0.000109335
Srp19	629.462	0.573821	0.123935	4.63002	3.66e-06	0.000111382
Gm33694	85.2674	-0.717993	0.155088	-4.62959	3.66e-06	0.000111432
Mapkbp1	884.976	-0.76145	0.164487	-4.62925	3.67e-06	0.000111441
Ahnak	17257.4	-0.608775	0.131694	-4.62265	3.79e-06	0.000114722
Pla2g12a	263.113	0.497054	0.107527	4.62258	3.79e-06	0.000114722
Csrp2	2663.21	0.471773	0.102075	4.62182	3.8e-06	0.000114834
Mon2	2764.55	-0.305052	0.0660039	-4.62172	3.81e-06	0.000114834
Gm41330	8.26917	2.531	0.548137	4.61746	3.88e-06	0.000117028
Mpst	4208.02	-0.461069	0.0998632	-4.61701	3.89e-06	0.000117101
Bcl2l14	1036.96	0.354972	0.0769642	4.61217	3.98e-06	0.000119672
Gclc	1658.85	-0.393617	0.0853683	-4.61082	4.01e-06	0.000120265
Fendrr	146.289	-0.822829	0.178526	-4.60902	4.05e-06	0.000121117
Dynlt1f	215.621	0.574506	0.124708	4.6068	4.09e-06	0.000122227
Dop1a	786.474	-0.538259	0.116919	-4.60369	4.15e-06	0.000123874
Rps9	17648.9	0.436931	0.0949612	4.60115	4.2e-06	0.000125196
Rpl8	19413	0.336027	0.0730599	4.59934	4.24e-06	0.000126094
Washc2	1190.46	-0.350996	0.0763368	-4.59799	4.27e-06	0.000126715
Fosl1	45.2978	-1.94407	0.422988	-4.59604	4.31e-06	0.000127564
Lonrf3	479.809	-0.688856	0.149883	-4.59595	4.31e-06	0.000127564
S100a4	76.8923	0.85548	0.186213	4.59409	4.35e-06	0.00012851
Atp5mpl	1321.06	0.556475	0.121137	4.59376	4.35e-06	0.000128515
Bcor	1001.13	-0.45639	0.0993902	-4.5919	4.39e-06	0.000129301
Nuak2	3737.58	-0.78231	0.17037	-4.59184	4.39e-06	0.000129301
A630034I12Rik	217.252	-1.17349	0.255675	-4.58979	4.44e-06	0.000130379
Ndufa1	1663.58	0.659808	0.143995	4.58217	4.6e-06	0.00013501
Atp5j2	7114.42	0.62056	0.135441	4.58179	4.61e-06	0.000135051
Gm40309	50.0689	-1.05488	0.230275	-4.58094	4.63e-06	0.000135393
Pgam1	7061.74	0.431928	0.0943063	4.58005	4.65e-06	0.00013576
Cited4	113.94	0.681183	0.148773	4.57868	4.68e-06	0.000136241
Ripor3	49.5461	-0.844358	0.184404	-4.57885	4.68e-06	0.000136241
Gm16010	13.0623	-1.53167	0.334584	-4.57783	4.7e-06	0.000136378
Gm32379	29.1628	-0.894167	0.195313	-4.57812	4.69e-06	0.000136378
Ndufa3	1145.7	0.517258	0.113051	4.57544	4.75e-06	0.000137524
Sardh	260.569	-0.683373	0.149352	-4.57557	4.75e-06	0.000137524
Ipmk	16550.7	-0.497136	0.108693	-4.57375	4.79e-06	0.000138431
B230206H07Rik	132.338	-1.23634	0.270335	-4.57336	4.8e-06	0.000138481
Secisbp2	616.342	-0.29903	0.0654007	-4.57227	4.82e-06	0.000138993
A930003A15Rik	6.96047	2.01052	0.44012	4.56811	4.92e-06	0.000141566
4933431E20Rik	689.744	-0.656828	0.143808	-4.56739	4.94e-06	0.000141835
Acot12	35.2681	-2.15129	0.471043	-4.56707	4.95e-06	0.00014184
Enc1	1017.85	-0.545397	0.119435	-4.56646	4.96e-06	0.000142041
Rpl35	8202.58	0.535624	0.117337	4.56483	5e-06	0.000142935
Gm15889	76.6006	0.908256	0.199049	4.56297	5.04e-06	0.00014399
Slco4a1	241.117	0.454668	0.0996512	4.5626	5.05e-06	0.000144032
Acss3	85.973	0.835607	0.183197	4.56126	5.08e-06	0.000144601
Syna	86.9613	-0.705268	0.154625	-4.56115	5.09e-06	0.000144601
2010001A14Rik	236.48	0.736437	0.161492	4.5602	5.11e-06	0.00014504
Gm32930	6.89407	3.18987	0.699586	4.55965	5.12e-06	0.000145204
Cfl2	1855.61	0.427423	0.093761	4.55865	5.15e-06	0.000145683
Rbsn	1298.46	-0.341515	0.0749527	-4.55641	5.2e-06	0.000147024
Sp2	513.764	-0.426719	0.0936847	-4.55484	5.24e-06	0.000147903
Guk1	1183.34	0.615729	0.135194	4.5544	5.25e-06	0.000147908
Snx10	248.891	0.529055	0.116168	4.55422	5.26e-06	0.000147908
Nfat5	1923.39	-0.716691	0.157404	-4.55319	5.28e-06	0.000148413
Zfp703	2608.85	-0.452353	0.0994768	-4.54732	5.43e-06	0.000152391
1110065P20Rik	163.521	0.692951	0.152423	4.54625	5.46e-06	0.000152941
Hsd11b1	129.149	0.822951	0.181031	4.54591	5.47e-06	0.000152965
Usp43	1161.43	-0.36913	0.081242	-4.54358	5.53e-06	0.000154411
Zfp874a	212.067	0.570021	0.125464	4.54331	5.54e-06	0.000154411
Gsn	13424	0.450513	0.0991868	4.54206	5.57e-06	0.0001551
Fads2b	4.49787	2.48099	0.54649	4.53985	5.63e-06	0.000156507
Syt17	155.394	-0.723446	0.159477	-4.53638	5.72e-06	0.000158876
Krba1	728.582	-0.565867	0.124758	-4.53572	5.74e-06	0.000158988
Zdhhc19	28.5103	-1.73907	0.383426	-4.53562	5.74e-06	0.000158988
Eif4ebp3	583.889	0.995942	0.219655	4.53412	5.78e-06	0.000159885
Ralgapa2	2535.61	-0.455089	0.100389	-4.53327	5.81e-06	0.000160302
Phpt1	420.211	0.41947	0.0925563	4.53205	5.84e-06	0.000160994
Fmc1	418.369	0.591257	0.130523	4.5299	5.9e-06	0.000162407
Ankrd13a	5906.83	-0.27158	0.0599609	-4.52928	5.92e-06	0.000162652
Sgce	313.073	0.375509	0.0829127	4.52897	5.93e-06	0.000162657
Mab21l4	396.275	-0.686736	0.151647	-4.52852	5.94e-06	0.000162767
Ell	1633.31	-0.44226	0.0976759	-4.52783	5.96e-06	0.000163065
Atp5k	582.619	0.672144	0.148483	4.52674	5.99e-06	0.000163677
Adgrd1	1186.62	-0.88679	0.195925	-4.52618	6.01e-06	0.000163875
D6Ertd527e	20.4473	-1.07148	0.236881	-4.52328	6.09e-06	0.000165905
Slc25a13	841.801	-0.372032	0.0822772	-4.52169	6.13e-06	0.000166918
Nsa2	3448.44	0.336668	0.0744892	4.51969	6.19e-06	0.000168264
Rack1	20563.7	0.347505	0.076909	4.5184	6.23e-06	0.000169048
Pwwp2a	715.43	-0.296145	0.0656111	-4.51365	6.37e-06	0.000172638
Rac2	545.496	0.796581	0.176625	4.51001	6.48e-06	0.000175127
Smco4	616.486	0.455593	0.101012	4.51028	6.47e-06	0.000175127
Rps11	13592.1	0.323588	0.0717843	4.50779	6.55e-06	0.000176723
Sema4g	4772.57	-0.550974	0.122238	-4.5074	6.56e-06	0.000176798
Atp5g2	4724.02	0.377242	0.0837554	4.50409	6.67e-06	0.000179315
Hagh	2165.04	0.584168	0.129735	4.50279	6.71e-06	0.00018017
LOC115487747	25.3493	-1.18665	0.263697	-4.50005	6.79e-06	0.00018225
Ndufs4	1994.89	0.552045	0.122715	4.4986	6.84e-06	0.000183234
Ubp1	2153.06	-0.239375	0.053216	-4.49818	6.85e-06	0.000183345
Atp5g3	13703.2	0.502344	0.111766	4.49459	6.97e-06	0.000186201
1110059E24Rik	1379.98	0.522167	0.116188	4.49416	6.98e-06	0.000186315
Pcp4l1	1327.61	0.592486	0.131866	4.49309	7.02e-06	0.000186996
Cby1	377.404	0.444397	0.0989192	4.49252	7.04e-06	0.000187195
Kcnip2	276.394	0.821754	0.182926	4.49227	7.05e-06	0.000187195
Maml1	901.981	-0.463683	0.103251	-4.49081	7.1e-06	0.000188219
Ctdsp1	4914.05	-0.366467	0.0816333	-4.48919	7.15e-06	0.000189386
Ddt	686.86	0.379732	0.0845934	4.48891	7.16e-06	0.000189386
Akr1b10	136.416	0.549132	0.122344	4.48842	7.18e-06	0.000189554
Psma7	3078.17	0.455339	0.101463	4.48773	7.2e-06	0.000189908
Cep170b	3420.32	-0.438454	0.0977256	-4.48659	7.24e-06	0.000190666
Casp6	593.916	0.521706	0.116319	4.48515	7.29e-06	0.000191694
Zcchc12	137.123	0.705249	0.15731	4.48319	7.35e-06	0.000193192
Tnfaip1	5166.39	-0.306699	0.0684434	-4.48106	7.43e-06	0.000194862
Atn1	3075.35	-0.541559	0.120909	-4.47908	7.5e-06	0.000196415
Uqcrc2	8497.66	0.382543	0.0854236	4.47819	7.53e-06	0.000196966
Fkbp11	160.177	0.922661	0.206077	4.47727	7.56e-06	0.000197003
Ift27	200.529	0.418416	0.0934475	4.47755	7.55e-06	0.000197003
Ube2q2	828.289	0.290548	0.0648914	4.47745	7.55e-06	0.000197003
Ccr3	14.6813	2.3585	0.526838	4.47671	7.58e-06	0.000197252
Rcn1	628.644	0.293269	0.0655265	4.47558	7.62e-06	0.00019803
4930442L01Rik	12.69	-1.9724	0.440936	-4.47321	7.71e-06	0.000199968
Acat1	3280.44	0.353534	0.0790768	4.47077	7.79e-06	0.000201987
Asap1	1591.76	-0.648855	0.145189	-4.46905	7.86e-06	0.000203341
Miga2	1465.22	0.440955	0.0986922	4.46799	7.9e-06	0.000204076
Eif2s2	5482.51	0.472283	0.105803	4.46381	8.05e-06	0.00020782
Rcbtb2	561.377	0.342294	0.0766971	4.46293	8.08e-06	0.000208388
Sipa1l3	5207.75	-0.702518	0.157431	-4.46239	8.11e-06	0.000208453
Slc18a3	65.4654	0.899083	0.201485	4.46229	8.11e-06	0.000208453
Bola2	300.938	0.49668	0.111379	4.45938	8.22e-06	0.000211018
Prkab1	2857.78	-0.361034	0.0809663	-4.45906	8.23e-06	0.000211046
Rpl27	7107.32	0.427247	0.095873	4.45638	8.34e-06	0.000213416
Ccdc107	738.073	0.520509	0.116841	4.45483	8.4e-06	0.000214671
Mrpl53	760.624	0.567379	0.127376	4.45437	8.41e-06	0.000214851
Plekhg6	2596.32	-0.559526	0.125638	-4.45348	8.45e-06	0.000215166
Rtn2	140.513	0.637772	0.143202	4.45364	8.44e-06	0.000215166
Maoa	16262.5	-0.419071	0.0941761	-4.44987	8.59e-06	0.000218235
Mcmbp	1988.66	-0.251534	0.0565247	-4.44998	8.59e-06	0.000218235
Tent5b	200.745	1.00783	0.226678	4.44609	8.74e-06	0.000221809
Hook2	2851.18	-0.336859	0.0758428	-4.44154	8.93e-06	0.000226252
Atg12	1477.08	0.348592	0.0785177	4.43966	9.01e-06	0.000227726
Mdm2	1829.35	-0.497725	0.112111	-4.43958	9.01e-06	0.000227726
Eif1ax	1845.33	0.339021	0.0763721	4.43906	9.04e-06	0.000227966
Pdk4	687.956	1.64276	0.370109	4.43859	9.06e-06	0.000228168
Triap1	947.988	0.356141	0.0802439	4.43823	9.07e-06	0.00022825
Gm51493	6.58968	1.96042	0.441832	4.43704	9.12e-06	0.000229214
Patj	4378.19	-0.514626	0.116025	-4.43549	9.19e-06	0.000230561
Bet1l	561.726	0.427151	0.0963212	4.43465	9.22e-06	0.000231163
Mdm4	1686.53	-0.509269	0.114942	-4.43068	9.39e-06	0.000235147
Timm8b	1083.23	0.644934	0.145574	4.43029	9.41e-06	0.000235267
Bag1	4855.44	0.393868	0.0889176	4.42959	9.44e-06	0.000235723
Zfp839	301.78	-0.357623	0.0807503	-4.42875	9.48e-06	0.00023633
Sult4a1	185.364	0.608014	0.137302	4.4283	9.5e-06	0.000236516
Pigh	539.795	0.38763	0.0876	4.42499	9.64e-06	0.000239858
Fstl1	1491.05	0.422628	0.0955499	4.42311	9.73e-06	0.00024133
Ndufv3	1944.27	0.359248	0.0812208	4.42311	9.73e-06	0.00024133
Ndufa11	1765.45	0.482619	0.109122	4.42273	9.75e-06	0.000241442
BC021767	21.8679	-1.0539	0.23832	-4.42222	9.77e-06	0.000241704
Cnn1	10427.2	0.908279	0.205506	4.41972	9.88e-06	0.0002442
Asah2	1677.28	1.50633	0.341077	4.4164	1e-05	0.000247417
Lrch3	952.992	-0.364758	0.0825931	-4.41633	1e-05	0.000247417
Gstm5	319.482	0.573113	0.129866	4.41309	1.02e-05	0.000250174
Rpp14	490.825	0.300078	0.0679917	4.41344	1.02e-05	0.000250174
Zmiz1	6503.35	-0.767008	0.173795	-4.41331	1.02e-05	0.000250174
Ccl8	58.4299	1.56304	0.35425	4.41225	1.02e-05	0.000250834
Cyp2j9	74.9266	0.619484	0.140444	4.4109	1.03e-05	0.000252079
Atxn2l	2719.91	-0.472479	0.107141	-4.40988	1.03e-05	0.000252936
Cracr2b	839.582	0.395183	0.0896522	4.40795	1.04e-05	0.000254547
Ddx42	2103.18	-0.240815	0.0546353	-4.40768	1.04e-05	0.000254547
Rps14	24748.3	0.57813	0.131163	4.40771	1.04e-05	0.000254547
Kyat1	824.371	-0.963343	0.218579	-4.4073	1.05e-05	0.000254667
Zbtb7b	8860.85	-0.405195	0.0920334	-4.40269	1.07e-05	0.000259811
Ninj1	386.771	0.338594	0.0769433	4.40057	1.08e-05	0.000262035
Pam	2445.78	0.617072	0.140258	4.39954	1.08e-05	0.000262943
Zfp36	5592.74	-0.676174	0.153742	-4.39811	1.09e-05	0.000264345
Lad1	8060.3	-0.441652	0.100457	-4.39641	1.1e-05	0.000266004
Mrpl34	1163.41	0.460669	0.104788	4.3962	1.1e-05	0.000266004
Etfa	3147.97	0.309959	0.0705633	4.39264	1.12e-05	0.000270058
4930579G24Rik	76.5904	0.565101	0.128732	4.38974	1.13e-05	0.000273341
Gm34677	5.62347	2.65413	0.605033	4.38676	1.15e-05	0.000276413
Tmed3	1845.67	0.574696	0.131003	4.38688	1.15e-05	0.000276413
Gm22009	23.9646	-1.44339	0.329067	-4.38631	1.15e-05	0.000276634
Axin2	2783.89	-0.752547	0.171597	-4.38556	1.16e-05	0.00027725
Coq3	402.419	0.413801	0.0943659	4.38507	1.16e-05	0.000277521
Cox6a1	8405.19	0.557243	0.127107	4.38406	1.16e-05	0.000278277
Myo9b	1037.26	-0.464546	0.105966	-4.38393	1.17e-05	0.000278277
Zmiz1os1	47.3749	-0.752667	0.171703	-4.38353	1.17e-05	0.000278443
Pnkd	769.932	0.378929	0.0864584	4.38279	1.17e-05	0.000279046
Vdac3	4249.34	0.461019	0.105234	4.38089	1.18e-05	0.000281143
Egr1	1341.63	-1.28802	0.294041	-4.38042	1.18e-05	0.000281398
Rps8	14773.1	0.349987	0.0799189	4.37927	1.19e-05	0.000282528
Hmgcs1	19937.2	-0.571391	0.130485	-4.37898	1.19e-05	0.000282561
Gm52678	8.28048	-2.2923	0.523537	-4.37849	1.2e-05	0.000282846
Tmem106b	2095.6	0.277849	0.0634713	4.37755	1.2e-05	0.000283711
Zfp143	599.094	-0.335102	0.0765761	-4.37606	1.21e-05	0.0002853
Plaat1	32.8246	0.930127	0.212672	4.37353	1.22e-05	0.000288275
Fbrs	1489.52	-0.437484	0.100078	-4.37144	1.23e-05	0.000290694
Gm36309	12.1734	-1.4804	0.338703	-4.3708	1.24e-05	0.00029119
Nat8f2	12.3948	-1.49626	0.342557	-4.36792	1.25e-05	0.00029469
Rps12	15821.3	0.408144	0.0935087	4.36477	1.27e-05	0.000298511
Shf	275.554	0.519994	0.11914	4.36457	1.27e-05	0.000298511
Grid2	57.6315	0.72039	0.165306	4.35792	1.31e-05	0.000306658
LOC115488769	8.39557	-2.02835	0.465425	-4.35805	1.31e-05	0.000306658
Tpm1	28846.7	0.449149	0.103066	4.35787	1.31e-05	0.000306658
Myo7a	1185.98	-0.747047	0.171458	-4.35701	1.32e-05	0.00030681
Pea15a	1537.79	0.444413	0.101998	4.35708	1.32e-05	0.00030681
Zyx	3419.53	-0.451387	0.103601	-4.35696	1.32e-05	0.00030681
Rpl22l1	2494.03	0.646998	0.148568	4.35489	1.33e-05	0.000309354
Pkhd1	44.4771	-1.14614	0.263241	-4.35394	1.34e-05	0.000309947
Tsc22d3	1769.59	0.635979	0.14607	4.35394	1.34e-05	0.000309947
Cubn	19270.4	-1.10019	0.252819	-4.3517	1.35e-05	0.000312526
Rnf7	1332.51	0.41579	0.095549	4.35159	1.35e-05	0.000312526
Slx4	442.28	-0.495168	0.113841	-4.34966	1.36e-05	0.000314911
Micalcl	297.848	-0.587682	0.135122	-4.34927	1.37e-05	0.00031508
Dcn	4632.24	0.370673	0.0852586	4.34763	1.38e-05	0.000317068
S100a1	1294.35	1.01948	0.234514	4.3472	1.38e-05	0.000317302
Eif3i	2045.76	0.399347	0.0918975	4.34556	1.39e-05	0.00031891
Sgpl1	4842.94	-0.449313	0.10339	-4.34581	1.39e-05	0.00031891
Serf2	11085.2	0.418669	0.0963824	4.34384	1.4e-05	0.000321046
Gtf2ird1	1305.23	-0.355837	0.0819305	-4.34316	1.4e-05	0.000321261
Hpd	589.928	0.891438	0.205242	4.34335	1.4e-05	0.000321261
Tfrc	5069.32	0.681059	0.156938	4.33968	1.43e-05	0.000326001
Tmem144	700.732	-0.726661	0.16747	-4.33904	1.43e-05	0.00032656
Trim23	329.177	0.532987	0.122845	4.33871	1.43e-05	0.000326663
Hspb2	59.6936	0.884574	0.203895	4.33838	1.44e-05	0.000326761
Erlec1	997.837	0.354171	0.0816664	4.3368	1.45e-05	0.000328732
B130055M24Rik	337.544	-0.585649	0.135126	-4.33411	1.46e-05	0.000331637
Rras	945.724	0.528661	0.121973	4.33423	1.46e-05	0.000331637
Stx11	68.9103	-0.59063	0.136276	-4.33408	1.46e-05	0.000331637
Hemk1	130.434	0.526994	0.121688	4.33069	1.49e-05	0.000336389
Xcr1	32.6516	-1.07228	0.247664	-4.32956	1.49e-05	0.000337707
Erbin	17040.1	-0.465698	0.107589	-4.32848	1.5e-05	0.000338971
Ndufs2	6965.86	0.376928	0.0871155	4.32675	1.51e-05	0.000341236
Chd2	2147.54	-0.555629	0.128442	-4.32591	1.52e-05	0.000342135
Atp2b1	12243.7	-0.522831	0.120887	-4.32498	1.53e-05	0.00034319
Cox7c	7659.5	0.556203	0.128656	4.32318	1.54e-05	0.000345181
Ndufs5	1783.85	0.579393	0.134017	4.32327	1.54e-05	0.000345181
Gripap1	893.087	-0.292423	0.0676618	-4.32184	1.55e-05	0.000346878
Mei1	4.14317	2.88122	0.667135	4.3188	1.57e-05	0.000351286
Cyp4f16	3739.53	-0.8238	0.190913	-4.31506	1.6e-05	0.000356445
Nme2	3895.76	0.468866	0.108656	4.31514	1.6e-05	0.000356445
Gml	73.8151	2.46593	0.571552	4.31445	1.6e-05	0.000356644
Ovol1	1305.6	-0.387279	0.0897638	-4.31442	1.6e-05	0.000356644
Lims2	662.019	0.491863	0.114019	4.31386	1.6e-05	0.000356721
Tmx2	1857.66	0.227018	0.0526226	4.31409	1.6e-05	0.000356721
Pdcd6ip	9893.02	-0.301837	0.0700041	-4.3117	1.62e-05	0.000359793
Kifc3	1216.35	-0.438917	0.101857	-4.30913	1.64e-05	0.000363584
Pebp1	3794.91	0.323585	0.0751408	4.30638	1.66e-05	0.000367708
Prkx	1319.32	-0.414708	0.0963252	-4.30529	1.67e-05	0.000369089
Hhatl	122.596	0.765065	0.177731	4.30463	1.67e-05	0.000369768
Ap1s2	330.718	0.431108	0.100205	4.30224	1.69e-05	0.000373343
2810459M11Rik	406.872	0.395307	0.0919001	4.30149	1.7e-05	0.000374178
E130008D07Rik	9.76428	2.62406	0.61012	4.30089	1.7e-05	0.000374693
Slc44a1	7753.21	-0.274506	0.0638285	-4.30067	1.7e-05	0.000374693
Tmprss2	3924.98	0.745026	0.173299	4.29907	1.72e-05	0.000376974
Habp2	867.232	0.823694	0.191617	4.29866	1.72e-05	0.000377249
Zfp865	529.092	-0.401119	0.0933207	-4.29828	1.72e-05	0.000377453
Klhl7	522.823	0.368714	0.0858614	4.2943	1.75e-05	0.000383597
Tac1	285.999	0.608834	0.141781	4.29419	1.75e-05	0.000383597
Kdm2a	4178.96	-0.44008	0.102514	-4.29287	1.76e-05	0.000385445
Cchcr1	277.67	-0.440103	0.102538	-4.2921	1.77e-05	0.000386347
Sh3bgrl	4272.26	0.333353	0.0776751	4.29163	1.77e-05	0.000386715
Stn1	213.109	0.615996	0.143549	4.2912	1.78e-05	0.000387037
Ciao2a	1707.46	0.403962	0.0941534	4.29046	1.78e-05	0.000387875
Ndufa8	2880.19	0.41904	0.0977019	4.28897	1.8e-05	0.00039005
Cox6c	6907.13	0.578853	0.135021	4.28714	1.81e-05	0.00039283
Gabarapl1	1904.97	0.419153	0.0978709	4.28271	1.85e-05	0.000400271
Cdc42bpb	5924.42	-0.494667	0.115563	-4.28049	1.86e-05	0.000403828
Aopep	945.552	0.325917	0.0761481	4.28003	1.87e-05	0.000404202
Camsap3	3011.87	-0.399883	0.0934384	-4.27965	1.87e-05	0.000404446
Cd99l2	513.71	0.410878	0.0960824	4.2763	1.9e-05	0.000409354
Stk10	1864.32	-0.71465	0.167122	-4.27621	1.9e-05	0.000409354
Traf3	1156.86	-0.431088	0.100808	-4.27632	1.9e-05	0.000409354
Egln3	3046.96	1.27127	0.297333	4.27559	1.91e-05	0.000410039
Myl6	28469.5	0.563721	0.131857	4.27526	1.91e-05	0.000410174
Lgr4	3238.37	0.320998	0.0751027	4.27412	1.92e-05	0.000411824
Stmn2	440.712	0.504274	0.118025	4.2726	1.93e-05	0.000414177
Dhcr7	1974.36	-0.381171	0.0893228	-4.26734	1.98e-05	0.00042357
Rps10	5229.77	0.405714	0.0950942	4.26645	1.99e-05	0.000424322
Rps10_1	5229.77	0.405714	0.0950942	4.26645	1.99e-05	0.000424322
Prkacb	1662.73	0.359273	0.0842898	4.26235	2.02e-05	0.000431695
Herpud1	2992.08	0.481806	0.113066	4.26127	2.03e-05	0.000433312
Abcb9	364.75	0.445336	0.104522	4.2607	2.04e-05	0.000433934
Ndufb6	1444.44	0.590372	0.138575	4.2603	2.04e-05	0.000434221
Azin1	9555.28	0.489388	0.114884	4.25985	2.05e-05	0.000434617
Fh1	3323.8	0.392491	0.0921672	4.25847	2.06e-05	0.000436818
Rpl5	22022.9	0.398505	0.0935987	4.25759	2.07e-05	0.000438055
Ralgds	2267.11	-0.359353	0.0844277	-4.25634	2.08e-05	0.00044002
Tbc1d2	704.361	-0.443257	0.104152	-4.25586	2.08e-05	0.000440487
Fbxo33	789.307	0.481773	0.11328	4.25294	2.11e-05	0.0004449
Frem1	50.5699	-0.997807	0.234633	-4.25264	2.11e-05	0.0004449
Kmt5c	1792	-0.310726	0.0730665	-4.25265	2.11e-05	0.0004449
Rapgefl1	937.135	-0.38912	0.0914889	-4.25319	2.11e-05	0.0004449
Adamtsl5	1017.32	-0.629116	0.147957	-4.25203	2.12e-05	0.000445618
Idh3g	2228.84	0.249815	0.0587641	4.25115	2.13e-05	0.000446885
Whamm	663.028	-0.305289	0.0718234	-4.25055	2.13e-05	0.000447588
Atp5b	50106.8	0.288586	0.0679286	4.24837	2.15e-05	0.000451461
Mpg	255.888	0.345421	0.0813877	4.24415	2.19e-05	0.0004594
Smagp	1919.75	0.440103	0.103701	4.24397	2.2e-05	0.0004594
Nap1l1	2136.37	0.290515	0.0684657	4.24322	2.2e-05	0.000459941
Rpl17	13415.3	0.490669	0.115634	4.24328	2.2e-05	0.000459941
Gm34409	20.0994	-1.53722	0.362426	-4.24148	2.22e-05	0.000463018
Ndrg2	760.414	0.600785	0.141746	4.23845	2.25e-05	0.000468374
Stx16	1212.57	-0.291723	0.0688284	-4.2384	2.25e-05	0.000468374
Rpl3	17771.3	0.31361	0.0740066	4.23759	2.26e-05	0.000469563
Msl1	3057.12	-0.246278	0.0581285	-4.23679	2.27e-05	0.000470737
Bag2	420.661	0.79522	0.187718	4.23626	2.27e-05	0.000471019
Eef1b2	11997	0.482596	0.113923	4.23616	2.27e-05	0.000471019
Ciao1	1164.85	0.294036	0.0694149	4.23591	2.28e-05	0.00047103
Cdh9	12.41	-1.31368	0.310154	-4.23556	2.28e-05	0.000471263
Mical2	2039.53	-0.460628	0.10878	-4.23449	2.29e-05	0.000473007
Pdlim4	187.454	0.953738	0.225259	4.23396	2.3e-05	0.000473606
Tent4b	1888.73	-0.346134	0.0817684	-4.2331	2.3e-05	0.000474909
Slc10a6	52.7627	0.926848	0.21903	4.2316	2.32e-05	0.000477569
Gm38455	127.352	0.587885	0.138961	4.23056	2.33e-05	0.000479261
Dmkn	43.3509	0.778796	0.184151	4.2291	2.35e-05	0.000481384
Igf2bp2	1269.02	-0.412908	0.0976354	-4.22909	2.35e-05	0.000481384
Dnajc15	254.007	0.553396	0.130877	4.22836	2.35e-05	0.000482427
Jup	10424.9	-0.377316	0.0892429	-4.22797	2.36e-05	0.000482743
Prrc2a_1	1770.77	-0.499391	0.11814	-4.22712	2.37e-05	0.000483008
Prrc2a_2	1770.77	-0.499391	0.11814	-4.22712	2.37e-05	0.000483008
Prrc2a_3	1770.77	-0.499391	0.11814	-4.22712	2.37e-05	0.000483008
Pcsk2	142.48	0.645513	0.152816	4.22413	2.4e-05	0.000488947
Naaa	853.446	0.543821	0.128768	4.22325	2.41e-05	0.000490086
Serpina1b	720.357	-1.2645	0.299424	-4.22313	2.41e-05	0.000490086
Fn3krp	165.017	0.40717	0.0964307	4.22241	2.42e-05	0.00049112
Ndufa10	2384.61	0.309138	0.0732863	4.21822	2.46e-05	0.000499804
Lif	101.043	-0.590123	0.13993	-4.21727	2.47e-05	0.000500847
Rfc1	1360.73	0.284057	0.0673529	4.21744	2.47e-05	0.000500847
Plekha8	1836.2	-0.389874	0.0924762	-4.21594	2.49e-05	0.000503276
Rfng	1095.09	-0.368623	0.0874495	-4.21527	2.49e-05	0.000504244
Foxp4	1793.45	-0.340838	0.0808881	-4.21369	2.51e-05	0.000507239
Aldoa	20047.4	0.540336	0.128246	4.21327	2.52e-05	0.000507656
Ccdc82	700.735	-0.334425	0.0794244	-4.21061	2.55e-05	0.000513123
Gm19439	3.0921	2.73874	0.650726	4.20875	2.57e-05	0.00051627
Strn	1888.09	-0.409374	0.0972647	-4.20886	2.57e-05	0.00051627
Cdc26	902.087	0.345682	0.0821593	4.20745	2.58e-05	0.000518485
Rbm7	1519.26	0.314321	0.0747083	4.20731	2.58e-05	0.000518485
Basp1	259.147	0.539265	0.12819	4.20677	2.59e-05	0.000519175
Lasp1	23225.2	-0.491671	0.116903	-4.20579	2.6e-05	0.000520894
Wdr11	1548.88	-0.20741	0.0493243	-4.20503	2.61e-05	0.00052209
Cpq	858.216	0.436475	0.103838	4.20342	2.63e-05	0.000525286
Iqub	25.2171	1.25244	0.298018	4.20255	2.64e-05	0.000526744
Lamtor1	1859.99	0.353503	0.0841884	4.19895	2.68e-05	0.000534633
Acvr1b	3057.49	-0.339053	0.0807747	-4.19751	2.7e-05	0.000536982
Cldn9	5.36535	2.12086	0.505268	4.19748	2.7e-05	0.000536982
Klhdc2	653.288	0.316775	0.0754991	4.19575	2.72e-05	0.000540548
Eef2kmt	293.808	0.333135	0.0794054	4.19537	2.72e-05	0.000540796
Gosr1	1910.49	-0.193247	0.0460668	-4.19494	2.73e-05	0.000540796
Ndufc2	2695.39	0.568776	0.13558	4.19515	2.73e-05	0.000540796
Acta2	28831.7	0.529042	0.126135	4.19427	2.74e-05	0.00054183
LOC115487194	59.34	-1.10495	0.263494	-4.19343	2.75e-05	0.00054287
Rilpl2	495.036	0.364826	0.0870008	4.19337	2.75e-05	0.00054287
Zfp637	407.411	0.2395	0.0571488	4.19081	2.78e-05	0.000548456
Foxo3	4882.69	-0.58455	0.13951	-4.19001	2.79e-05	0.000549827
Ociad1	2349.11	0.227792	0.054409	4.18666	2.83e-05	0.000557421
Cfap36	362.576	0.510485	0.121946	4.18616	2.84e-05	0.000557499
Gm40636	7.59073	-2.18358	0.521619	-4.18616	2.84e-05	0.000557499
Wipf3	1177.29	-0.996762	0.23823	-4.18404	2.86e-05	0.000562153
AI593442	12.6252	1.23017	0.294122	4.1825	2.88e-05	0.000565387
Ccl27a	69.7598	0.725845	0.173588	4.18142	2.9e-05	0.0005675
Plcl2	1602.98	-0.224864	0.0537847	-4.18082	2.9e-05	0.000568432
Ces2a	5997.41	-0.792819	0.189648	-4.18047	2.91e-05	0.000568495
Rom1	166.924	0.549839	0.13153	4.18032	2.91e-05	0.000568495
Tbx3	5464.06	-0.664718	0.159079	-4.17855	2.93e-05	0.000572369
Chd1	1978.63	-0.423558	0.101378	-4.178	2.94e-05	0.000573161
AI507597	106.824	-0.654413	0.15667	-4.17702	2.95e-05	0.000575047
Eif4a2	9210.39	0.39671	0.0950108	4.17542	2.97e-05	0.000578506
Ndufs8	1490.34	0.378642	0.090695	4.17489	2.98e-05	0.00057927
Itgb4	5112.69	-0.541097	0.129618	-4.17454	2.99e-05	0.000579578
Cgn	5388.27	-0.498558	0.119517	-4.17143	3.03e-05	0.000586404
Gstt2	667.974	0.365277	0.0875667	4.17141	3.03e-05	0.000586404
Bex4	208.063	0.596737	0.143188	4.1675	3.08e-05	0.000595949
Tgif2	106.837	-0.553097	0.132753	-4.16636	3.09e-05	0.000598316
Zfp513	715.991	-0.302828	0.0727224	-4.16416	3.12e-05	0.000603512
Plcb2	273.229	1.01436	0.243715	4.16207	3.15e-05	0.000608446
Col27a1	187.658	-0.491325	0.118096	-4.1604	3.18e-05	0.000612165
Gm52102	28.2017	-1.36699	0.328586	-4.16022	3.18e-05	0.000612165
Ptgfrn	5911.31	-0.311795	0.074953	-4.15987	3.18e-05	0.000612489
Ociad2	2530.64	0.866254	0.208289	4.15891	3.2e-05	0.000614443
Phf1	798.596	-0.433728	0.1043	-4.15846	3.2e-05	0.000615034
Bmp1	1479.49	-0.577547	0.138923	-4.15731	3.22e-05	0.000617511
Fyb2	434.964	-0.969231	0.233248	-4.15537	3.25e-05	0.000622159
Ggt6	1290.2	-0.261265	0.0628838	-4.15472	3.26e-05	0.000623307
Il11ra1	578.354	0.436326	0.105046	4.15368	3.27e-05	0.000625516
Ptrh2	433.829	0.452573	0.108976	4.15295	3.28e-05	0.000626892
Ski	3037.04	-0.381289	0.0918243	-4.15237	3.29e-05	0.000627853
Urod	656.887	0.265412	0.0639226	4.15208	3.29e-05	0.000628023
Itpa	699.549	0.343222	0.0826776	4.15133	3.31e-05	0.000629471
Clybl	436.227	0.568442	0.136972	4.15007	3.32e-05	0.000632309
D430001F17Rik	58.8053	-0.82933	0.199891	-4.14892	3.34e-05	0.000634854
Rabepk	314.416	0.41584	0.100248	4.1481	3.35e-05	0.00063649
Asic5	21.0097	-1.07749	0.259788	-4.14756	3.36e-05	0.000636971
Tmem263	626.574	0.620575	0.149627	4.14748	3.36e-05	0.000636971
Zfp955a	333.225	0.364839	0.0880176	4.14507	3.4e-05	0.000643056
Laptm4b	3446.01	-0.26919	0.0649895	-4.14205	3.44e-05	0.000650929
Casp8	5000.61	-0.486976	0.117589	-4.14132	3.45e-05	0.000652045
Gal	236.956	0.641425	0.154888	4.14121	3.45e-05	0.000652045
Pmpcb	1847.43	0.335885	0.0811171	4.14074	3.46e-05	0.000652731
Sgcb	396.329	0.418453	0.101151	4.13692	3.52e-05	0.000662792
Uqcrc1	4962.07	0.230769	0.0557878	4.13655	3.53e-05	0.000662792
Uqcrc1_1	4962.07	0.230769	0.0557878	4.13655	3.53e-05	0.000662792
Fabp3	12.6984	1.32844	0.321266	4.135	3.55e-05	0.000665962
Fabp3_1	12.6984	1.32844	0.321266	4.135	3.55e-05	0.000665962
Hikeshi	773.865	0.409801	0.099131	4.13394	3.57e-05	0.00066775
Paip2b	872.887	0.395526	0.095673	4.13415	3.56e-05	0.00066775
Ocm	1139.6	-0.932063	0.2256	-4.13148	3.6e-05	0.00067426
Gm36764	6.07168	-1.84947	0.447694	-4.1311	3.61e-05	0.000674721
Iyd	1017.23	0.788557	0.1909	4.13072	3.62e-05	0.000675175
Nktr	2300.37	-0.42285	0.10239	-4.12979	3.63e-05	0.00067727
R3hdm2	1859.24	-0.377845	0.0915062	-4.12917	3.64e-05	0.000678419
Gm32358	251.061	-1.08691	0.263296	-4.1281	3.66e-05	0.000680929
Laptm4a	6949.47	0.291118	0.0705346	4.12731	3.67e-05	0.000682592
Gm13205	49.3739	-0.753665	0.182615	-4.12707	3.67e-05	0.000682645
Rbbp6	1886.18	-0.308867	0.0748438	-4.12682	3.68e-05	0.00068274
Ufm1	2230.83	0.343362	0.0832084	4.12653	3.68e-05	0.000682915
Gm4952	12.7668	1.89603	0.45956	4.12575	3.7e-05	0.000684442
Mast2	4296.19	-0.380098	0.0921322	-4.12557	3.7e-05	0.000684442
Cyp2c68	409.459	-0.696929	0.168953	-4.12499	3.71e-05	0.000685508
Myo18a	8050.62	-0.507694	0.123115	-4.12374	3.73e-05	0.000688584
Cnih4	1621.98	0.360751	0.087539	4.12103	3.77e-05	0.000694345
Ctnnbip1	866.011	0.302296	0.0733498	4.12129	3.77e-05	0.000694345
Ndufa9	3721.02	0.356432	0.0864932	4.12093	3.77e-05	0.000694345
Tor2a	1177.58	0.246656	0.0598531	4.12103	3.77e-05	0.000694345
Kitl	3286.42	0.428948	0.104101	4.12049	3.78e-05	0.000695001
Stk35	935.015	-0.387944	0.0941941	-4.11856	3.81e-05	0.000700188
Cd2ap	8566.53	-0.350585	0.0851454	-4.11748	3.83e-05	0.000702333
Lss	1369.91	-0.671559	0.163111	-4.11719	3.84e-05	0.000702333
Luzp1	7170.53	-0.535483	0.130054	-4.11739	3.83e-05	0.000702333
9130015G15Rik	5.95803	1.98538	0.482462	4.1151	3.87e-05	0.000706716
Gm16386	39.2836	-0.900328	0.218787	-4.11509	3.87e-05	0.000706716
Myo1b	933.397	0.500436	0.121609	4.11513	3.87e-05	0.000706716
Inpp5d	430.319	0.682176	0.165811	4.11418	3.89e-05	0.000708827
Cic	2101.25	-0.490138	0.119156	-4.11343	3.9e-05	0.000710367
Igfbp5	2049.23	-0.622203	0.151268	-4.11324	3.9e-05	0.000710367
Kmt2b	1813.85	-0.516289	0.125608	-4.11034	3.95e-05	0.000718675
Fbxl19	1596.86	-0.224796	0.0547063	-4.10915	3.97e-05	0.000721701
Slmap	4745.76	0.224305	0.054606	4.1077	4e-05	0.000725553
Mapk7	447.353	-0.366353	0.0892485	-4.10486	4.05e-05	0.000733811
Gm12596	75.6714	-0.820953	0.200018	-4.10441	4.05e-05	0.00073396
Lgals1	1302.55	0.607926	0.148117	4.10438	4.05e-05	0.00073396
Arhgap17	1617.41	-0.397979	0.0969965	-4.10302	4.08e-05	0.000736876
Ccl11	282.56	0.59266	0.144438	4.10322	4.07e-05	0.000736876
Rps27l	3362.12	0.48867	0.119117	4.10244	4.09e-05	0.000738042
Tceal9	2705.06	0.537887	0.131149	4.10135	4.11e-05	0.00074082
Traf6	941.691	-0.3344	0.0815391	-4.10111	4.11e-05	0.000740903
Cyp3a25	1691.14	-1.35057	0.329394	-4.10018	4.13e-05	0.000743162
Prune1	1302.86	-0.452882	0.110464	-4.09983	4.13e-05	0.0007436
Ak1	249.623	0.605222	0.147652	4.09898	4.15e-05	0.000745615
Ndn	315.125	0.539235	0.131631	4.09657	4.19e-05	0.000752716
G6pdx	1837.57	0.578723	0.141314	4.09529	4.22e-05	0.000756166
Cycs	13125.1	0.607263	0.148328	4.09407	4.24e-05	0.000759475
Chchd6	119.462	0.479331	0.117118	4.09271	4.26e-05	0.000763202
Borcs8	576.378	0.267774	0.0654457	4.09154	4.29e-05	0.000765836
Miat	31.2889	-0.994215	0.243002	-4.09138	4.29e-05	0.000765836
Ppp1r12c	1942.04	0.382028	0.0933766	4.09126	4.29e-05	0.000765836
Synpo2	4574.05	0.573848	0.140305	4.08999	4.31e-05	0.00076933
Gm32404	10.3133	-1.61165	0.394158	-4.08884	4.34e-05	0.000772454
Bahd1	1720.27	-0.346519	0.084806	-4.08602	4.39e-05	0.000780284
Clcn4	2521.6	0.236549	0.0579065	4.08502	4.41e-05	0.000780284
Dynlt3	1585.36	0.339597	0.083123	4.08548	4.4e-05	0.000780284
Fignl2	167.647	-0.516754	0.126485	-4.0855	4.4e-05	0.000780284
Lonrf1	156.023	-0.5006	0.122546	-4.08498	4.41e-05	0.000780284
Ppp2r3a	1167.18	0.413601	0.101238	4.08544	4.4e-05	0.000780284
Ttc23	302.841	0.352086	0.0861891	4.08504	4.41e-05	0.000780284
Rexo1	1109.61	-0.544582	0.133354	-4.08372	4.43e-05	0.000783827
Tmem141	166.871	0.58456	0.143215	4.0817	4.47e-05	0.000789929
Dapk2	438.489	0.496242	0.121591	4.08125	4.48e-05	0.000790722
Rab27b	1896.49	0.442478	0.10843	4.08078	4.49e-05	0.000791588
Gm33945	25.8425	-0.969533	0.237697	-4.07885	4.53e-05	0.000797454
Myl1	52.1772	0.915835	0.224569	4.07819	4.54e-05	0.000797722
Ppm1k	270.536	0.348513	0.0854635	4.07792	4.54e-05	0.000797722
Rel	407.374	-0.523019	0.128256	-4.07792	4.54e-05	0.000797722
Rps25	6220.88	0.381798	0.0936237	4.07801	4.54e-05	0.000797722
B3galnt1	327.921	0.475919	0.116745	4.07659	4.57e-05	0.000801563
Six4	16.0549	1.10296	0.270604	4.07593	4.58e-05	0.000803104
Dnajc18	307.795	0.375427	0.092114	4.07568	4.59e-05	0.000803223
Timm17b	717.118	0.332174	0.0815121	4.07515	4.6e-05	0.000804325
B4galt2	137.017	0.464899	0.11416	4.07236	4.65e-05	0.000813274
Eola1	418.626	0.41336	0.101529	4.07134	4.67e-05	0.000815904
Oga	3505.46	-0.278826	0.0684877	-4.07118	4.68e-05	0.000815904
Myrip	278.861	0.749818	0.184197	4.07075	4.69e-05	0.000816678
Plekhm3	553.728	-0.702896	0.172717	-4.06964	4.71e-05	0.000819803
Tspo	1731.29	0.582152	0.143117	4.06767	4.75e-05	0.000826015
Tlr12	266.208	-0.669526	0.164631	-4.06682	4.77e-05	0.000828294
Sprr1a	538.061	-1.25831	0.309624	-4.06399	4.82e-05	0.000837639
Mfap4	379.101	0.663657	0.163332	4.06324	4.84e-05	0.000839573
Micall2	738.885	-0.369478	0.0910218	-4.05923	4.92e-05	0.000853356
Kctd11	318.65	-0.366728	0.0904094	-4.0563	4.99e-05	0.000863326
Auh	542.411	0.45432	0.112012	4.05601	4.99e-05	0.000863631
Rab12	674.967	0.320687	0.0790704	4.05572	5e-05	0.000863916
Svbp	408.245	0.457659	0.11286	4.05509	5.01e-05	0.000865468
Nt5c3b	290.473	0.38639	0.0953083	4.05411	5.03e-05	0.000867517
Pvr	878.369	-0.574709	0.141758	-4.05414	5.03e-05	0.000867517
Calm2	17139.9	0.483301	0.119223	4.05374	5.04e-05	0.00086772
Srr	1191.33	-0.312351	0.0770546	-4.05364	5.04e-05	0.00086772
Gm11545	2179.58	-0.434728	0.107291	-4.05186	5.08e-05	0.000873538
Selenof	6097.3	0.492974	0.121677	4.05151	5.09e-05	0.00087406
Gm51741	9.82049	-2.09375	0.51692	-4.05044	5.11e-05	0.000877296
Ndufs7	1530.18	0.420209	0.10376	4.04981	5.13e-05	0.000878862
Gm30744	21.5622	-1.48679	0.36723	-4.04868	5.15e-05	0.000882341
Rpl35a	6795.41	0.497767	0.122957	4.0483	5.16e-05	0.000882448
Vps41	1400.22	-0.21383	0.0528205	-4.04823	5.16e-05	0.000882448
Myo1e	5199.64	-0.512641	0.126707	-4.04587	5.21e-05	0.000890583
Slc2a4	604.575	0.605316	0.149641	4.04511	5.23e-05	0.000892676
Sec11a	1950	0.287872	0.0711761	4.04451	5.24e-05	0.00089418
Plbd1	3627.22	-0.631197	0.156081	-4.04403	5.25e-05	0.000895208
Itpripl2	3334.36	-0.581523	0.143899	-4.0412	5.32e-05	0.000904552
Zc2hc1a	204.68	0.463149	0.114608	4.04118	5.32e-05	0.000904552
Plk2	410.126	0.554512	0.137283	4.0392	5.36e-05	0.000911407
Ndufb2	1194.29	0.721531	0.178678	4.03816	5.39e-05	0.000913834
Zswim5	605.211	-0.507859	0.12576	-4.0383	5.38e-05	0.000913834
Gm44764	14.8486	-1.24313	0.307899	-4.03746	5.4e-05	0.000915715
Zfp811	37.1429	0.846645	0.209749	4.03646	5.43e-05	0.000918818
Scgb2b7	3.92565	2.58423	0.640872	4.03237	5.52e-05	0.000934154
Cyp2c66	11.3019	-1.71574	0.425537	-4.03194	5.53e-05	0.000935032
Atmin	882.415	-0.365535	0.0906734	-4.03134	5.55e-05	0.000935778
Mllt1	1256.97	-0.370202	0.0918288	-4.03144	5.54e-05	0.000935778
Rnaseh2a	555.974	0.351254	0.0871386	4.03097	5.55e-05	0.000936393
Pdcd10	2403.35	0.548864	0.1362	4.02983	5.58e-05	0.00094013
Mrpl12	3006.38	0.558153	0.138522	4.02934	5.59e-05	0.000941269
Atp5d	8714.54	0.399503	0.0991705	4.02845	5.61e-05	0.000944011
Ash1l	2123.64	-0.471639	0.117087	-4.0281	5.62e-05	0.000944565
Trdmt1	213.91	-0.742622	0.184388	-4.0275	5.64e-05	0.000946152
A1cf	3750.94	-0.599379	0.148893	-4.02558	5.68e-05	0.000950793
Naa60	1928.6	-0.241769	0.0600589	-4.02552	5.68e-05	0.000950793
Ndufs5-ps	67.4126	0.86375	0.214556	4.02576	5.68e-05	0.000950793
Zfp24	1093.48	0.287974	0.0715336	4.02571	5.68e-05	0.000950793
Slc25a25	1582.94	-0.446905	0.111062	-4.02392	5.72e-05	0.000956459
Ndufb4	1501.95	0.556318	0.138279	4.02317	5.74e-05	0.000958683
Pcyox1l	194.057	0.787542	0.195798	4.02222	5.77e-05	0.000961716
Chd3	5387.28	-0.513478	0.127742	-4.01967	5.83e-05	0.000968812
Dnah7a	6.01196	-1.91147	0.475521	-4.01974	5.83e-05	0.000968812
Mrpl28	1305.02	0.375824	0.0934834	4.02022	5.81e-05	0.000968812
Ppil1	1076.96	0.295602	0.0735385	4.01969	5.83e-05	0.000968812
Prkcd	6827.64	-0.370242	0.0921209	-4.01909	5.84e-05	0.000969491
Pstpip2_1	2565.95	-0.578824	0.144016	-4.01915	5.84e-05	0.000969491
Bcas1	2396.54	0.36344	0.0904353	4.01879	5.85e-05	0.000969899
Pck2	979.419	0.362494	0.0902409	4.01696	5.9e-05	0.000975797
Plekhh3	882.322	-0.433634	0.107951	-4.01695	5.9e-05	0.000975797
Ccl24	17.3484	2.04541	0.509245	4.01656	5.91e-05	0.000976144
Dennd4b	162.17	-0.589378	0.146741	-4.01646	5.91e-05	0.000976144
Gm36819	8.68671	-1.42444	0.354856	-4.01414	5.97e-05	0.000984949
Apoc2	441.03	0.986471	0.245797	4.01336	5.99e-05	0.000987327
Birc3	1331.59	-0.439505	0.109535	-4.01247	6.01e-05	0.000990219
H2az2	2567.11	0.458296	0.114237	4.01179	6.03e-05	0.00099221
Fam83d	579.604	0.277884	0.0692795	4.01106	6.04e-05	0.000994444
Mrps36	928.663	0.379944	0.0947294	4.01083	6.05e-05	0.000994535
Tmem42	124.084	0.599714	0.149538	4.01046	6.06e-05	0.000995245
Smpd5	24.2162	-0.894315	0.22303	-4.00985	6.08e-05	0.000996977
Zfp428	103.204	0.727122	0.181347	4.00957	6.08e-05	0.000997305
Gm51446	59.8449	-1.23654	0.308457	-4.00879	6.1e-05	0.000999227
Gtpbp3	478.193	0.266314	0.0664339	4.00871	6.11e-05	0.000999227
Atox1	958.442	0.346064	0.0863623	4.00711	6.15e-05	0.00100512
Mettl23	404.847	0.383584	0.0957457	4.00627	6.17e-05	0.00100784
Rfx1	845.156	-0.476912	0.119076	-4.0051	6.2e-05	0.00101197
Pkig	1481.56	0.330542	0.0825472	4.00428	6.22e-05	0.00101376
Rpl15	12558	0.354136	0.0884352	4.00447	6.22e-05	0.00101376
Myl7	60.7412	0.794283	0.198473	4.00196	6.28e-05	0.00102288
Tmem106a	2542.49	-0.559601	0.139874	-4.00075	6.31e-05	0.00102728
Myo7b	13276	-0.670589	0.167668	-3.99949	6.35e-05	0.00103151
Ndufs6	1979.43	0.527947	0.132008	3.99937	6.35e-05	0.00103151
Fras1	264.562	-0.820785	0.205247	-3.99901	6.36e-05	0.00103219
Defa-ps1	9.99525	1.30364	0.326023	3.99862	6.37e-05	0.00103304
Hsf2	167.244	0.44056	0.110217	3.99719	6.41e-05	0.00103842
Ccdc32	1039.9	0.393897	0.0985666	3.99625	6.44e-05	0.0010409
Ptch2	21.393	-0.990713	0.247912	-3.99622	6.44e-05	0.0010409
Dnajc28	144.119	0.450465	0.112749	3.99529	6.46e-05	0.00104411
Sox13	3294.55	-0.534384	0.13377	-3.99481	6.47e-05	0.00104536
Ptpro	160.784	0.867184	0.217122	3.99399	6.5e-05	0.00104808
Mall	13424.2	-0.477446	0.119571	-3.993	6.52e-05	0.0010516
Ccdc106	53.7186	0.693844	0.173793	3.99235	6.54e-05	0.0010536
Casp12	261.238	0.531853	0.13325	3.99141	6.57e-05	0.0010569
Epha2	3069.14	-0.734639	0.184095	-3.99054	6.59e-05	0.00105988
Fcrlb	17.9296	3.30362	0.827975	3.99	6.61e-05	0.00106109
Iftap	259.086	0.412358	0.103351	3.98987	6.61e-05	0.00106109
Plekhg2	1283.07	-0.653378	0.1638	-3.98886	6.64e-05	0.0010647
Coro1b_1	3012.37	0.348485	0.0873808	3.98812	6.66e-05	0.00106535
Dipk2a	746.906	-0.279897	0.0701811	-3.98822	6.66e-05	0.00106535
Elmo1	702.77	-0.407249	0.102108	-3.98842	6.65e-05	0.00106535
Lrrc41	1761.92	-0.229972	0.0576727	-3.98753	6.68e-05	0.0010671
Chn2	1227.6	0.567668	0.142373	3.98718	6.69e-05	0.00106782
Shkbp1	748.342	-0.264618	0.0663709	-3.98696	6.69e-05	0.00106789
6330403K07Rik	130.889	0.52342	0.131385	3.98387	6.78e-05	0.00108099
Gm10522	101.018	-1.01526	0.254888	-3.98318	6.8e-05	0.00108324
B9d1	53.5279	0.702833	0.17647	3.98273	6.81e-05	0.00108436
Tmem121	14.6787	1.40927	0.353893	3.98219	6.83e-05	0.00108593
Plaat3	944.793	0.627878	0.15768	3.98198	6.83e-05	0.00108598
Gm42127	66.4801	-1.10196	0.276909	-3.97952	6.91e-05	0.00109548
Map3k6	1212.61	-0.970302	0.243821	-3.97957	6.9e-05	0.00109548
Pfn2	283.139	0.517083	0.129976	3.97828	6.94e-05	0.00110026
Depp1	34.45	0.998486	0.251094	3.97655	6.99e-05	0.00110703
Hint3	699.41	0.426548	0.107269	3.97643	7e-05	0.00110703
Nxn	648.41	0.406241	0.102178	3.97583	7.01e-05	0.0011089
Cryab	601.142	0.523464	0.131684	3.97514	7.03e-05	0.00111043
Dpt	2311.16	0.445693	0.112121	3.97511	7.03e-05	0.00111043
Rnf24	1152.41	-0.734421	0.184779	-3.9746	7.05e-05	0.00111189
Nos2	2956.59	-1.75268	0.441177	-3.97274	7.11e-05	0.00111969
Ppp4r1	3711.71	-0.434677	0.109464	-3.97094	7.16e-05	0.00112634
Rnf180	600.007	-0.782928	0.197164	-3.97094	7.16e-05	0.00112634
Dld	4405.03	0.311834	0.0785525	3.96975	7.19e-05	0.0011308
Gm44478	15.0059	1.0819	0.272545	3.9696	7.2e-05	0.0011308
Itgb1bp1	381.186	0.429868	0.108319	3.96853	7.23e-05	0.00113498
Yipf4	1788.91	0.32175	0.0810951	3.96756	7.26e-05	0.00113865
Dll1	716.798	-0.587071	0.148006	-3.96653	7.29e-05	0.00114266
Mfhas1	2386.67	-0.525884	0.132588	-3.96629	7.3e-05	0.00114287
Scube2	153.526	0.568133	0.143263	3.96567	7.32e-05	0.00114493
Atp9b	993.444	-0.200761	0.050629	-3.96534	7.33e-05	0.00114554
Svopl	6.48465	1.48497	0.37455	3.96468	7.35e-05	0.00114777
Gm39079	4.18755	2.93846	0.741334	3.96374	7.38e-05	0.00114855
Nudt4	20631.4	-0.4019	0.101384	-3.96415	7.37e-05	0.00114855
Sdsl	479.074	0.367155	0.0926276	3.96377	7.38e-05	0.00114855
Tmcc1	983.909	-0.268399	0.0677108	-3.96391	7.37e-05	0.00114855
Nelfb	2599.32	-0.228245	0.0575863	-3.96353	7.38e-05	0.00114862
Rplp1	13547.8	0.405767	0.102476	3.95964	7.51e-05	0.00116656
Tspan2	823.545	0.484593	0.122394	3.9593	7.52e-05	0.00116727
Slc18a1	271.748	0.380076	0.0960023	3.95903	7.53e-05	0.00116765
Arid4a	1121.7	-0.320657	0.0810049	-3.95849	7.54e-05	0.00116861
Nkd2	803.786	0.535897	0.135381	3.95844	7.54e-05	0.00116861
Tmem258	1233.48	0.378148	0.0955498	3.9576	7.57e-05	0.00117179
Cdk13	1600.04	-0.342243	0.0864868	-3.95717	7.58e-05	0.00117296
Dynlt1b	572.065	0.553623	0.139913	3.95692	7.59e-05	0.00117326
Tep1	4918.95	-0.481483	0.12169	-3.95665	7.6e-05	0.00117361
Isca1	2187.29	0.224562	0.0567699	3.95564	7.63e-05	0.00117762
Htr1d	18.5555	-1.31884	0.33347	-3.95489	7.66e-05	0.00118035
Podnl1	22.8402	-1.18833	0.300561	-3.95371	7.69e-05	0.00118526
9130020K20Rik	83.1941	-0.85161	0.215434	-3.95299	7.72e-05	0.00118786
Gm36462	3.86257	2.2605	0.571965	3.95217	7.74e-05	0.00119099
Tubb3	309.903	0.509914	0.129038	3.95167	7.76e-05	0.00119255
Cnpy2	2208.14	0.383413	0.0970985	3.9487	7.86e-05	0.00120549
Ephx2	1113.83	-0.594254	0.150487	-3.94888	7.85e-05	0.00120549
Antxr2	2132.81	-0.288139	0.0730058	-3.9468	7.92e-05	0.00121311
Immp1l	929.445	0.521694	0.132178	3.94692	7.92e-05	0.00121311
Defa5	776.186	0.692894	0.175594	3.94601	7.95e-05	0.00121521
Wipf1	1284.38	-0.390703	0.099011	-3.94606	7.94e-05	0.00121521
Mdh2	10894.9	0.294229	0.0745973	3.94424	8.01e-05	0.00122323
Fbxl17	840.36	-0.245969	0.0623688	-3.94379	8.02e-05	0.00122456
Usp4	3406.91	-0.158037	0.0400776	-3.94327	8.04e-05	0.00122621
Scg2	1327.6	0.404581	0.102621	3.94247	8.06e-05	0.00122835
Vat1	5997.15	-0.381094	0.0966627	-3.94251	8.06e-05	0.00122835
Rpl14	10472.4	0.26587	0.0674436	3.94211	8.08e-05	0.00122921
Arhgef16	4506.83	-0.322925	0.0819314	-3.94141	8.1e-05	0.00123185
Reg3a	2170.8	-1.29784	0.32936	-3.94048	8.13e-05	0.00123561
Chd9	1877.86	-0.474796	0.120529	-3.93927	8.17e-05	0.00123795
Dhx9	4274.65	-0.383643	0.097386	-3.93941	8.17e-05	0.00123795
Folr1	25.9666	1.06015	0.269116	3.93937	8.17e-05	0.00123795
Rps23	11852.8	0.369087	0.0936927	3.93933	8.17e-05	0.00123795
Cep20	954.589	0.401472	0.101945	3.93811	8.21e-05	0.00124294
Tubg2	33.8077	0.771535	0.195952	3.93736	8.24e-05	0.00124583
Tmem160	402.701	0.580609	0.147493	3.93652	8.27e-05	0.00124925
Lats2	1184.45	-0.355031	0.0901938	-3.93631	8.27e-05	0.00124935
Hnf4a	31743.4	-0.405143	0.102959	-3.93499	8.32e-05	0.00125521
Gfus	2468.64	0.235174	0.0597709	3.93459	8.33e-05	0.00125633
Ankrd11	5009.76	-0.45608	0.115927	-3.9342	8.35e-05	0.00125638
Rab3b	117.726	0.618956	0.157334	3.93403	8.35e-05	0.00125638
Rplp0	39138.3	0.325165	0.0826548	3.93401	8.35e-05	0.00125638
Bet1	1028.37	0.358432	0.0911281	3.93328	8.38e-05	0.00125924
Bmf	448.865	0.452755	0.115183	3.93073	8.47e-05	0.00127165
Sppl2a	4827.6	0.517566	0.1317	3.92987	8.5e-05	0.00127519
Acot7	1446.52	0.627129	0.159593	3.92956	8.51e-05	0.00127584
Tor3a	727.479	0.541911	0.137919	3.92919	8.52e-05	0.00127681
Fn1	6027.26	0.836998	0.213047	3.92871	8.54e-05	0.00127837
Ier3ip1	1596.79	0.435359	0.110837	3.92793	8.57e-05	0.00128152
Klf15	252.516	0.779831	0.19855	3.92763	8.58e-05	0.00128208
Gng10	442.344	0.434869	0.110767	3.92597	8.64e-05	0.00128999
Gm7694	1039.16	-0.623993	0.158992	-3.92468	8.68e-05	0.00129591
Kdm6b	2013.08	-0.640235	0.163145	-3.92434	8.7e-05	0.00129673
AU022252	256.36	0.393478	0.100282	3.92371	8.72e-05	0.00129908
Ppef2	10.3501	1.24397	0.3171	3.92297	8.75e-05	0.00130208
Mrpl14	938.336	0.443616	0.113109	3.92203	8.78e-05	0.00130613
Nek5	17.0159	-0.992406	0.253104	-3.92094	8.82e-05	0.00131104
Mcrip1	480.157	0.431694	0.110114	3.92044	8.84e-05	0.00131275
Smarcc2	3754.37	-0.425129	0.108453	-3.91995	8.86e-05	0.00131438
Sntg2	328.293	0.479903	0.12247	3.91854	8.91e-05	0.00132107
Csnk1d	5714.41	-0.231351	0.0590455	-3.91817	8.92e-05	0.00132208
Nat8f5	432.275	-0.918135	0.234358	-3.91766	8.94e-05	0.00132389
Atp5j	4787.19	0.439664	0.112303	3.91498	9.04e-05	0.00133764
Micu3	73.3874	0.496113	0.126742	3.91436	9.06e-05	0.00134002
Gm31560	86.3811	-1.27325	0.325388	-3.91303	9.11e-05	0.00134224
Gm31560_1	86.3811	-1.27325	0.325388	-3.91303	9.11e-05	0.00134224
Golga2	2527.25	-0.220129	0.0562508	-3.91334	9.1e-05	0.00134224
Kat2b	1241.77	0.277769	0.0709841	3.91312	9.11e-05	0.00134224
Kcng3	67.9131	-0.694076	0.177373	-3.91308	9.11e-05	0.00134224
Tmem178	74.6364	-0.853795	0.218221	-3.91253	9.13e-05	0.001344
Adgrg2	37.1298	0.84922	0.217105	3.91156	9.17e-05	0.00134739
Dgcr6_1	498.605	0.54178	0.138534	3.9108	9.2e-05	0.00134739
Dgcr6_2	498.605	0.54178	0.138534	3.9108	9.2e-05	0.00134739
Gmpr	214.685	0.583439	0.149185	3.91086	9.2e-05	0.00134739
Rin1	184.342	-0.528131	0.135041	-3.91088	9.2e-05	0.00134739
Tmem50a	1372.93	0.285601	0.0730241	3.91105	9.19e-05	0.00134739
Sdhc	5520.5	0.321747	0.082292	3.90981	9.24e-05	0.00135189
Gm20045	41.1845	-0.960024	0.24564	-3.90825	9.3e-05	0.00135915
Lox	139.229	0.568944	0.145579	3.90815	9.3e-05	0.00135915
Bcap29	385.735	0.444486	0.113749	3.90762	9.32e-05	0.00136111
Tmed5	1130.61	0.37759	0.096657	3.90649	9.36e-05	0.0013664
Tspan31	1627.81	0.24543	0.0628547	3.90472	9.43e-05	0.00137544
Calhm5	171.922	0.429923	0.110147	3.90317	9.49e-05	0.00138321
Nol4l	3052.94	-0.396024	0.101474	-3.9027	9.51e-05	0.00138483
Rbm18	693.076	0.267269	0.0684928	3.90214	9.53e-05	0.00138696
Ubash3b	94.3836	-0.536681	0.137546	-3.90183	9.55e-05	0.0013877
Fam83h	4250.53	-0.469392	0.120318	-3.90128	9.57e-05	0.00138983
Pigq	1943.15	-0.165543	0.0424539	-3.89936	9.64e-05	0.00139979
Lpar5	1250.45	-0.408206	0.104702	-3.89875	9.67e-05	0.0014007
Sbno2	2275.11	-0.407946	0.104628	-3.89902	9.66e-05	0.0014007
Urgcp	3073.51	-0.35638	0.091411	-3.89865	9.67e-05	0.0014007
Mrps11	386.148	0.382621	0.0981776	3.89724	9.73e-05	0.00140676
Ppp1r14a	308.53	0.909503	0.233382	3.89706	9.74e-05	0.00140676
Urm1	675.868	0.312076	0.0800775	3.89717	9.73e-05	0.00140676
Igf1	248.35	0.798389	0.204933	3.89585	9.79e-05	0.00141271
Aacs	2221.18	-0.384914	0.0988138	-3.89535	9.81e-05	0.00141458
Lemd3	630.084	-0.273397	0.0701934	-3.8949	9.82e-05	0.0014161
Zfp982	54.6245	0.654247	0.16806	3.89294	9.9e-05	0.00142654
Vamp4	463.467	0.335822	0.0862743	3.89249	9.92e-05	0.0014281
Tomm5	1496.57	0.638702	0.164115	3.89179	9.95e-05	0.00143119
Kmt5b	2205.18	-0.372737	0.0958126	-3.89027	0.000100132	0.00143906
Pram1	17.6274	-1.23499	0.317512	-3.8896	0.000100409	0.00144181
Ssbp2	189.941	0.432273	0.11114	3.88944	0.000100474	0.00144181
Mrpl58	666.583	0.345253	0.0888116	3.88748	0.000101292	0.00145246
Camta2	1631.19	-0.39596	0.101882	-3.88646	0.000101718	0.00145747
Tfap4	492.243	0.360237	0.0927028	3.88594	0.000101936	0.0014595
Itpk1	11774.5	-0.474048	0.122003	-3.88553	0.000102105	0.00146083
Fcgrt	2770.82	0.398661	0.10262	3.88483	0.000102402	0.00146398
Wiz	2387.77	-0.357905	0.0921381	-3.88444	0.000102568	0.00146526
Rps27a	9882.73	0.610203	0.157099	3.8842	0.000102667	0.00146558
Dcakd	563.987	-0.266661	0.0686887	-3.88217	0.00010353	0.00147569
Spcs3	3017.43	0.320787	0.0826309	3.88217	0.00010353	0.00147569
Plxna2	2403.59	-0.770885	0.198663	-3.88036	0.000104303	0.0014856
Cyp2b10	51.878	-1.59464	0.411021	-3.87969	0.000104589	0.00148857
Grin2a	32.4228	-1.14173	0.294376	-3.87847	0.000105116	0.00149161
Nradd	49.3299	0.656536	0.16927	3.87864	0.000105044	0.00149161
Zfp120	519.015	0.395978	0.102093	3.87858	0.000105068	0.00149161
Znhit3	158.125	0.560665	0.144547	3.87876	0.00010499	0.00149161
9530053A07Rik	12.0087	2.00938	0.518319	3.87673	0.000105871	0.00150014
Atl1	86.9194	0.5274	0.136043	3.87672	0.000105874	0.00150014
Hnrnpul2	10450.2	-0.303448	0.0782866	-3.87612	0.000106136	0.00150196
Nucb2	514.889	0.433165	0.111754	3.87606	0.000106159	0.00150196
Sh3d19	5850.35	-0.450375	0.11624	-3.87453	0.000106833	0.00151036
Plk5	44.542	-1.4961	0.386172	-3.87419	0.000106979	0.00151131
Zfp260	969.037	0.369067	0.0952811	3.87346	0.000107301	0.00151475
Phtf2	281.7	0.443863	0.11461	3.87281	0.000107587	0.00151767
Afg1l	467.787	0.374291	0.0966651	3.87204	0.000107929	0.00152126
Dnajc12	128.087	0.435937	0.112596	3.8717	0.000108081	0.00152126
Fzd7	703.68	-0.314562	0.0812429	-3.87187	0.000108004	0.00152126
Patl1	911.862	-0.370997	0.0958327	-3.8713	0.000108258	0.00152262
Cyp3a11	1339.01	-1.25139	0.32336	-3.86996	0.000108855	0.00152989
Dnajc5	4153.98	-0.30873	0.079793	-3.86913	0.000109223	0.00153395
Rab44	8.14808	2.00575	0.51848	3.86852	0.000109497	0.00153666
Cbl	2041.97	-0.513127	0.132726	-3.86607	0.000110603	0.00154876
Pkia	220.135	0.594387	0.153744	3.86608	0.000110601	0.00154876
Slc22a23	3017.21	-0.35677	0.0922795	-3.86619	0.000110547	0.00154876
Rab11fip1	5528.2	-0.427811	0.110666	-3.86577	0.00011074	0.00154955
Klrb1b	87.2649	-0.859407	0.222328	-3.8655	0.000110861	0.0015501
P4hb	31219.6	0.210135	0.0543655	3.86523	0.000110985	0.00155071
Ctxn1	239.954	0.517006	0.133769	3.86492	0.000111126	0.00155094
Slc17a8	182.675	-0.827957	0.214228	-3.86483	0.000111164	0.00155094
Zfyve9	1125.72	-0.39063	0.101081	-3.86451	0.000111313	0.00155189
Ephb3	685.225	0.464935	0.120325	3.864	0.000111546	0.00155286
Ncoa6	1521.98	-0.450334	0.116546	-3.86401	0.000111542	0.00155286
Gm36738	71.302	0.72873	0.188622	3.86344	0.000111801	0.00155302
Ndufb5	2008.02	0.452256	0.117057	3.86355	0.00011175	0.00155302
Sh2d4a	1295.13	0.372636	0.0964498	3.86352	0.000111764	0.00155302
Hepacam2	2912.82	0.326793	0.0846582	3.86014	0.000113321	0.00157299
Cox8a	8277.36	0.500748	0.129737	3.85971	0.000113522	0.00157464
Plcb3	14559.3	-0.439908	0.114055	-3.85696	0.000114804	0.00159043
Rnf11	1597.9	0.395683	0.102591	3.85691	0.000114828	0.00159043
Prcc	1643.4	0.172628	0.0447654	3.85629	0.00011512	0.00159333
Gm30967	17.7617	-0.999812	0.25931	-3.85567	0.000115415	0.00159608
Gng11	452.078	0.536173	0.139077	3.85522	0.000115627	0.00159608
Kmt2d	3110.18	-0.754553	0.195725	-3.85516	0.000115653	0.00159608
Rdh16f2	95.589	-1.11313	0.288712	-3.85551	0.000115489	0.00159608
Npc1	1582.98	-0.489841	0.127089	-3.85432	0.000116051	0.00159927
Sltm	1754.11	-0.314752	0.0816613	-3.85437	0.00011603	0.00159927
Rnd2	519.794	0.557151	0.144575	3.85372	0.000116335	0.00160202
Brd1	3233.81	-0.338674	0.0879098	-3.85251	0.000116913	0.00160833
Rap1b	3344.99	0.328339	0.0852295	3.85241	0.000116962	0.00160833
Vdac1	8947.91	0.274723	0.0713154	3.85223	0.000117048	0.00160836
Ubtd1	168.812	0.406188	0.105465	3.85138	0.000117453	0.00161276
Rpl10	14906	0.210268	0.0546163	3.84991	0.000118163	0.00162034
Rpl18	13545.3	0.3629	0.0942626	3.84988	0.000118174	0.00162034
Hmbox1	1728.54	-0.280818	0.0729454	-3.8497	0.000118264	0.0016204
Cnot4	777.436	-0.35965	0.0934384	-3.84907	0.000118569	0.00162341
Krt84	263.216	1.52888	0.397384	3.84736	0.000119397	0.00163359
Slc16a7	276.525	0.576961	0.14997	3.84717	0.000119491	0.0016337
Baz1a	1326.74	-0.298113	0.0775043	-3.84641	0.000119862	0.00163643
Sec11c	1852.41	0.577601	0.150163	3.84649	0.00011982	0.00163643
Car14	68.1092	0.842321	0.219009	3.84606	0.000120034	0.00163761
Cwc22	238.345	-0.332523	0.0864698	-3.84554	0.000120287	0.00163988
Hcrtr1	14.1026	1.3769	0.358127	3.84473	0.000120687	0.00164417
Eef1akmt4	144.129	0.532172	0.138426	3.84444	0.00012083	0.00164481
Fbxo30	794.902	0.291861	0.0759207	3.84428	0.000120907	0.00164481
Gcg	1690.98	0.367432	0.0955859	3.84399	0.000121049	0.00164557
Fus	3852.33	-0.512364	0.13332	-3.84312	0.00012148	0.00165026
Dusp8	661.065	-0.544604	0.141725	-3.84269	0.000121693	0.00165104
Nacc1	3302.69	-0.238757	0.0621332	-3.84266	0.00012171	0.00165104
Acaa2	3510.05	0.412674	0.107401	3.84238	0.000121847	0.00165172
Eps8l3	12028.6	-0.615057	0.160107	-3.84154	0.000122266	0.00165622
Rps5	13025.3	0.301249	0.0784309	3.84096	0.000122556	0.00165898
Eef1a1	166870	0.304999	0.0794256	3.84006	0.000123003	0.00166385
Cpe	3953.05	0.470569	0.122562	3.83945	0.00012331	0.00166683
Scyl2	1881.91	-0.253552	0.0660435	-3.83917	0.000123449	0.00166753
Magi1	1540.13	-0.401537	0.104611	-3.83838	0.00012385	0.00167175
Chchd1	651.042	0.518803	0.135182	3.83781	0.000124137	0.00167444
Slc25a22	6873.4	-0.646023	0.168383	-3.83664	0.00012473	0.00168126
Mast4	1165.74	-0.503475	0.131252	-3.83595	0.000125081	0.0016848
Rps6ka2	166.868	0.476467	0.124245	3.83491	0.00012561	0.00169073
Fyttd1	1028.77	0.278164	0.0725475	3.83424	0.000125954	0.00169298
Gm52627	44.5754	-0.814324	0.212375	-3.83437	0.000125886	0.00169298
Sned1	220.276	-0.782803	0.204184	-3.83382	0.000126168	0.00169466
Gtf2h5	901.623	0.472797	0.123377	3.83214	0.000127032	0.00170387
Tcaf2	247.075	0.743191	0.193929	3.83228	0.000126961	0.00170387
Mpv17l2_1	255.422	0.420778	0.109821	3.8315	0.000127362	0.0017071
Lrp1	9788.29	-0.743208	0.194045	-3.83008	0.000128101	0.0017158
Msrb3	887.774	0.399655	0.104363	3.82947	0.00012842	0.00171886
Ccnjl	256.679	-0.398094	0.103982	-3.82848	0.000128936	0.00172336
Olfr1033	47.4514	0.656202	0.171393	3.82864	0.000128853	0.00172336
Tfe3	1001.56	-0.279377	0.0729789	-3.82819	0.000129088	0.00172418
Fbxo2	44.0483	0.701218	0.183272	3.8261	0.000130187	0.00173764
Taok3	3417.84	-0.381777	0.0998066	-3.82517	0.000130684	0.00174307
Ptpn21	857.32	-0.41359	0.108164	-3.82372	0.000131453	0.00175209
Zfp628	578.609	-0.388445	0.101605	-3.8231	0.000131786	0.00175531
Scamp2	5480.91	-0.289618	0.0757673	-3.82247	0.000132123	0.00175857
Lsm7	519.6	0.56692	0.148406	3.82005	0.000133425	0.00177467
Eps8	10535.2	-0.453287	0.118672	-3.81968	0.000133627	0.00177612
Marchf2	483.734	0.333193	0.0872396	3.81928	0.000133841	0.00177772
Abcc6	323.949	-0.801065	0.209878	-3.81681	0.000135188	0.00179312
Lrrc28	248.255	0.284647	0.0745747	3.81694	0.000135115	0.00179312
Adam19	537.284	-0.471334	0.123497	-3.81657	0.000135318	0.00179359
Clp1	536.657	0.266356	0.0698006	3.81596	0.000135656	0.00179684
Vps33b	362.277	-0.47436	0.124316	-3.81575	0.000135771	0.0017971
Dvl3	1112.97	-0.36725	0.0962649	-3.81499	0.000136187	0.00180136
Hddc2	155.908	0.571039	0.149763	3.81295	0.000137318	0.00181493
Spcs1	1893.29	0.376732	0.0988071	3.8128	0.000137403	0.00181493
Oxr1	1013.76	0.215408	0.0565125	3.81169	0.000138022	0.0018206
Panct2	16.7969	1.72523	0.452599	3.81182	0.000137947	0.0018206
Ahdc1	1082.81	-0.600701	0.157623	-3.81101	0.0001384	0.00182357
Orc2	415.982	0.337638	0.0885971	3.81094	0.000138438	0.00182357
Nipsnap2	1177.13	0.286236	0.0751229	3.81024	0.000138834	0.00182752
Rhoj	482.166	0.36062	0.0946738	3.80907	0.000139489	0.00183381
Rps7	14157.3	0.454524	0.119328	3.80905	0.000139504	0.00183381
Mrpl4	911.958	0.181675	0.0477091	3.80797	0.000140113	0.00184055
Dnah10	21.4066	-1.1729	0.308046	-3.80756	0.000140347	0.00184108
Krtcap3	730.575	0.470327	0.12352	3.8077	0.000140268	0.00184108
Ccs	933.512	0.357958	0.0940482	3.80611	0.000141169	0.00185061
Klhdc1	58.3147	0.531377	0.139676	3.80434	0.000142183	0.0018593
Mrps23	681.47	0.381888	0.100384	3.80427	0.000142222	0.0018593
Mrps23_1	681.47	0.381888	0.100384	3.80427	0.000142222	0.0018593
Rps4x	20473.6	0.242218	0.0636634	3.80467	0.000141995	0.0018593
Hgs	2138.91	-0.288767	0.0759186	-3.80364	0.000142588	0.00186281
Rnase1	289.725	0.682617	0.179486	3.80318	0.000142853	0.001865
Coro2a	15332.9	-0.375897	0.0988604	-3.8023	0.000143357	0.00186902
Itm2a	84.5531	0.587245	0.154441	3.8024	0.000143303	0.00186902
Ccdc34	697.633	0.414396	0.109007	3.80156	0.000143787	0.00187335
Tmem45a	64.8877	0.757269	0.199258	3.80045	0.000144432	0.00188047
Sema3b	2038.87	-0.275793	0.0725754	-3.80008	0.000144647	0.00188198
Supt4a	300.398	0.328013	0.0863325	3.79941	0.00014504	0.00188453
Supt4a_1	300.398	0.328013	0.0863325	3.79941	0.00014504	0.00188453
Rab39b	35.5879	0.709825	0.186891	3.79807	0.00014583	0.00189351
Slirp	427.149	0.448253	0.118054	3.79703	0.000146439	0.00190012
Ppp1ca	3564.02	0.295179	0.0777553	3.79625	0.000146901	0.00190353
Ppp1ca_1	3564.02	0.295179	0.0777553	3.79625	0.000146901	0.00190353
Gli1	84.8503	-0.783932	0.206531	-3.79571	0.00014722	0.00190509
Vbp1	1196.4	0.34024	0.0896345	3.79586	0.00014713	0.00190509
Idh3a	3701.99	0.271586	0.0715579	3.79533	0.000147448	0.00190674
Ccdc167	241.054	0.554207	0.146045	3.79476	0.000147788	0.00190984
Arntl	1824.04	-0.325875	0.0858822	-3.79444	0.000147975	0.00191096
Helz2	2518.76	-0.637556	0.168086	-3.79303	0.000148821	0.00191936
Pgm2l1	584.274	0.464386	0.122432	3.79302	0.000148826	0.00191936
Rdx	751.444	0.274415	0.0723542	3.79266	0.000149044	0.00192023
Yipf5	1532.48	0.321278	0.0847123	3.79257	0.000149094	0.00192023
Nedd4l	2430.92	-0.276718	0.0729792	-3.79175	0.000149592	0.00192535
Sdhaf4	297.629	0.427319	0.11271	3.79132	0.00014985	0.00192737
Gpr155	246.607	-0.534338	0.140983	-3.79008	0.000150597	0.00193566
Dgcr6	509.118	0.5319	0.14035	3.78981	0.000150761	0.00193623
Zfyve26	628.947	-0.49911	0.131703	-3.78968	0.000150844	0.00193623
Spta1	158.703	3.39396	0.89578	3.78884	0.000151355	0.00194149
Get4	1130.39	0.316951	0.0836585	3.78863	0.000151479	0.00194178
Prrc2a	2213.78	-0.489106	0.129145	-3.78725	0.000152322	0.00195127
Ptgs2	242.366	0.699104	0.184611	3.7869	0.000152536	0.00195139
Rbp1	95.6864	0.544598	0.143805	3.78707	0.000152434	0.00195139
Copz2	138.994	0.542077	0.143167	3.78633	0.000152889	0.0019546
Cracd	5474.54	-0.618256	0.163316	-3.78563	0.000153318	0.00195795
Glyatl3	2.7142	3.0596	0.808226	3.78557	0.000153356	0.00195795
Efl1	1255.82	-0.364665	0.0963474	-3.7849	0.000153771	0.00196194
B9d2	119.091	0.483369	0.127729	3.78432	0.000154129	0.00196388
Med15	1639.13	-0.32033	0.0846454	-3.78437	0.0001541	0.00196388
Rb1	1937.34	-0.394208	0.104204	-3.78303	0.000154933	0.0019715
Wwc1	4300.01	-0.420495	0.111149	-3.78318	0.00015484	0.0019715
Bzw2	1456.39	0.246541	0.0651954	3.78157	0.000155845	0.00197521
Cebpzos	316.773	0.546103	0.144405	3.78176	0.000155725	0.00197521
Col3a1	7877.08	0.468283	0.12382	3.78198	0.000155587	0.00197521
Gm39273	211.592	-0.855909	0.226309	-3.78204	0.000155551	0.00197521
Muc3a	1730.12	0.792374	0.209535	3.78159	0.000155832	0.00197521
Vegfa	2087.25	-0.519566	0.13739	-3.78169	0.000155769	0.00197521
Rap2b	891.644	-0.739745	0.195639	-3.78118	0.000156087	0.0019758
Slc1a2	32.9165	0.871275	0.230425	3.78116	0.000156098	0.0019758
Hsbp1	2170.33	0.338639	0.0895701	3.78071	0.000156381	0.00197806
Ppic	281.648	0.425354	0.112513	3.7805	0.000156517	0.00197847
Fermt2	1524.14	0.31438	0.0831814	3.77945	0.000157173	0.00198546
Serpina1f	14.5678	-1.71549	0.453982	-3.77877	0.000157605	0.0019896
Tpd52l1	134.436	0.872334	0.230894	3.77808	0.000158043	0.00199381
Copa	9714.87	-0.253314	0.0670608	-3.77738	0.000158489	0.00199811
Insm1	82.5506	-0.632734	0.167536	-3.77671	0.000158913	0.00200213
Tnnt3	4.96311	2.17253	0.575328	3.77615	0.00015927	0.00200531
Cr1l	1615.25	0.211569	0.0560483	3.77476	0.000160164	0.00201391
Nbdy	189.834	0.363679	0.0963436	3.77482	0.000160125	0.00201391
Rbbp9	449.983	0.350122	0.0927763	3.77383	0.000160761	0.00201876
Rbpms2	421.925	0.454761	0.120502	3.77389	0.000160723	0.00201876
Bicral	896.401	-0.468163	0.124096	-3.77258	0.000161568	0.00202756
Sema3e	66.4868	0.553294	0.14668	3.77211	0.000161872	0.00203005
Rufy1	850.474	-0.203775	0.0540345	-3.7712	0.000162467	0.00203617
Cdk18	1886.36	-0.477612	0.126662	-3.77076	0.000162753	0.00203842
Bahcc1	663.203	-0.670127	0.177733	-3.77042	0.000162975	0.00203986
Snhg18	384.643	0.475767	0.126197	3.77003	0.00016323	0.00204171
Bad	1429.75	0.335186	0.0889194	3.76955	0.000163541	0.00204345
Twnk	588.929	0.224082	0.0594462	3.76949	0.000163583	0.00204345
Atg9a	4286.87	-0.39459	0.104697	-3.76888	0.00016398	0.00204573
Syde1	536.231	-0.56047	0.148706	-3.76897	0.00016392	0.00204573
Gm6623	10.0233	-1.52815	0.405596	-3.76767	0.000164779	0.00205436
Synrg	1359.02	-0.341468	0.0906548	-3.76668	0.000165432	0.00206115
Ihh	2369.42	-0.353949	0.0939897	-3.76583	0.000165995	0.00206682
Fiz1	818.788	-0.189857	0.0504215	-3.76539	0.000166286	0.0020691
Phf21a	689.165	-0.305239	0.081069	-3.76518	0.000166428	0.00206952
Ophn1	291.058	-0.522252	0.138726	-3.76462	0.0001668	0.00207278
Usp15	2259.52	-0.279803	0.0743275	-3.76446	0.000166908	0.00207278
Gm40603	3.50065	2.33115	0.619478	3.76308	0.000167835	0.00208268
Stk19	206.347	0.35044	0.0931331	3.76278	0.000168032	0.00208268
Stk19_1	206.347	0.35044	0.0931331	3.76278	0.000168032	0.00208268
Stard3nl	1139.15	0.295069	0.0784297	3.76221	0.000168421	0.00208614
Rims1	1117.99	0.561493	0.149253	3.76201	0.000168553	0.00208644
Gm26885	10.7656	1.93715	0.515067	3.76098	0.000169252	0.00209373
Mmp17	526.005	0.514576	0.136855	3.76002	0.000169901	0.0021004
Mrps33	997.366	0.460986	0.122608	3.75984	0.000170021	0.00210052
Arl4d	1131.37	0.52966	0.140891	3.75937	0.00017034	0.00210311
Arhgef19	1400.21	-0.402187	0.107	-3.75874	0.00017077	0.00210705
Baiap2l2	3869.78	-0.448778	0.119428	-3.75773	0.000171462	0.00211421
Agt	604.873	-0.416578	0.110873	-3.75725	0.000171792	0.00211441
Ppp4r4	42.9246	-0.800652	0.213097	-3.75722	0.00017181	0.00211441
Zfand1	586.41	0.391662	0.104238	3.75736	0.000171713	0.00211441
Dhx16	1211.93	-0.342518	0.0912017	-3.75561	0.000172919	0.00212669
Atp5pb	10921.6	0.508452	0.135433	3.75426	0.000173858	0.00213686
Rpain	177.202	0.40431	0.107759	3.752	0.000175431	0.00215482
4833412C05Rik	33.3343	0.720288	0.192016	3.7512	0.000175993	0.00215894
Lmbr1	355.697	0.248737	0.0663068	3.75131	0.000175916	0.00215894
Snrk	3359.29	-0.311269	0.0829871	-3.75081	0.000176264	0.00216088
Anapc11	1208.24	0.330916	0.0882657	3.74909	0.000177476	0.00217434
Tubb2b	303.221	0.421306	0.112389	3.74863	0.000177803	0.00217668
Vwa1	1057.27	0.596864	0.159227	3.7485	0.000177896	0.00217668
Gcnt4	2195.81	-0.605795	0.16165	-3.74758	0.000178552	0.00218332
0610010F05Rik	352.953	0.348899	0.0931126	3.74707	0.000178911	0.00218631
Tubgcp4	885.687	-0.298089	0.0795568	-3.74686	0.000179059	0.00218672
Chrdl1	260.924	0.366639	0.0978792	3.74583	0.000179799	0.00219435
Psmb5	2679.77	0.404228	0.107947	3.7447	0.000180608	0.00220282
Gadd45g	625.698	0.644617	0.172163	3.74423	0.000180947	0.00220555
Gm51557	12.1073	-1.49738	0.400099	-3.74251	0.00018219	0.00221928
Hspa13	1428.44	0.284494	0.0760387	3.74144	0.000182969	0.00222592
Psmd9	654.855	0.282545	0.0755151	3.74157	0.000182878	0.00222592
Dennd1c	440.849	-0.37663	0.100679	-3.7409	0.000183362	0.00222651
Ssh1	700.257	-0.465923	0.124549	-3.74089	0.000183366	0.00222651
Zbed5	82.2417	0.706548	0.18887	3.74093	0.00018334	0.00222651
Rpl6	14074.5	0.22068	0.0590004	3.74032	0.000183787	0.0022302
Exosc10	749.442	-0.274118	0.0732942	-3.73997	0.000184041	0.00223186
LOC115489417	37.1657	0.750344	0.200684	3.73893	0.000184808	0.00223975
Cxadr	8898.45	-0.38857	0.103931	-3.73874	0.000184943	0.00223996
P2ry2	1359.81	-0.685596	0.183399	-3.73827	0.000185288	0.00224271
Gucy1b1	754.488	0.35056	0.0937913	3.73766	0.000185743	0.0022468
Il9r	34.5676	1.40547	0.376091	3.73705	0.000186188	0.00225076
Dmp1	52.2803	-1.23886	0.331641	-3.73554	0.000187309	0.00226288
Mtln	545.919	0.547386	0.146578	3.73444	0.000188131	0.00227136
Dgkq	2141.48	-0.537581	0.143967	-3.73405	0.000188424	0.00227161
Mob4	1797.33	0.390037	0.104457	3.73394	0.000188508	0.00227161
Pdzk1	12681.2	-0.78817	0.211066	-3.73424	0.000188284	0.00227161
Pdcl	1242.68	0.262743	0.0703788	3.73327	0.00018901	0.00227623
Evi5l	404.285	-0.334052	0.0894852	-3.73304	0.000189179	0.00227683
Dpyd	5393.09	-0.531324	0.142392	-3.73141	0.00019041	0.0022902
Misp3	50.3694	0.740261	0.198422	3.73074	0.000190916	0.00229129
Mrpl48	697.389	0.40177	0.107686	3.73094	0.000190764	0.00229129
Naa20	1033.34	0.429357	0.115076	3.73108	0.000190662	0.00229129
Pan2	970.825	-0.392754	0.105286	-3.73034	0.000191221	0.00229129
Polr2a	5174.81	-0.5751	0.154156	-3.73064	0.000190995	0.00229129
Srp14	880.473	0.400491	0.107358	3.73044	0.000191149	0.00229129
Mtfp1	370.231	0.351809	0.0943184	3.73001	0.000191471	0.00229285
Xpr1	2428.4	-0.341252	0.0915549	-3.7273	0.000193544	0.00231622
Gm31774	30.9305	-1.05133	0.282115	-3.7266	0.000194076	0.00231907
Rpl7a	20185	0.303585	0.081462	3.7267	0.000194001	0.00231907
Sec61b	2547.2	0.547437	0.146903	3.72651	0.000194146	0.00231907
Zmym6	326.178	-0.436739	0.117216	-3.72593	0.000194594	0.00232296
Gsdmcl-ps	17.2452	3.18794	0.85568	3.72562	0.000194834	0.00232438
Midn	4558.68	-0.467424	0.125483	-3.72501	0.000195307	0.00232857
Ly6c2	101.432	0.622721	0.167208	3.72423	0.000195911	0.00233432
Gm39335	16.3304	1.37095	0.368427	3.7211	0.000198358	0.00236199
Aco2	14736.3	0.28062	0.0754266	3.72044	0.000198879	0.00236673
Slc38a6	173.369	-0.482486	0.129713	-3.71964	0.000199508	0.00237125
Wdfy4	309.43	-0.899089	0.241707	-3.71975	0.000199421	0.00237125
Hmgn2	3178.02	0.335894	0.0903095	3.71937	0.000199721	0.00237231
Stim2	1595.65	0.380469	0.102304	3.719	0.000200011	0.00237427
Crybg2	2831.92	-0.479138	0.128873	-3.71789	0.000200891	0.00238324
Foxj3	2093.54	-0.364544	0.0980746	-3.71701	0.000201597	0.00238421
Pik3r2	1070.81	-0.311661	0.0838463	-3.71706	0.000201558	0.00238421
Pik3r2_1	1070.81	-0.311661	0.0838463	-3.71706	0.000201558	0.00238421
Pts	559.583	0.437951	0.117816	3.71724	0.000201407	0.00238421
Rnf40	2182.03	-0.25852	0.0695487	-3.71711	0.000201517	0.00238421
Pot1a	269.518	0.292794	0.0788138	3.71501	0.000203198	0.00240166
Bfar	1674.55	0.302631	0.0814827	3.71405	0.000203968	0.00240926
Mgam	23056.2	-0.698421	0.188117	-3.71269	0.00020507	0.00242079
Zdhhc18	1202.84	-0.339104	0.091343	-3.71243	0.000205282	0.00242179
Mbd6	1507.9	-0.527593	0.142138	-3.71184	0.000205758	0.00242591
Crebzf	1323.26	-0.278076	0.0749229	-3.71149	0.000206041	0.00242775
Ebp	1988.61	0.24456	0.0659468	3.70845	0.000208534	0.00245561
Kcnk10	46.2492	0.718438	0.193761	3.70785	0.000209028	0.00245991
Lin52	228.135	0.348375	0.0939628	3.70759	0.000209245	0.00246095
Derpc	1559.33	-0.201003	0.0542248	-3.70686	0.000209848	0.00246275
Naip6	3594.1	-0.824028	0.222297	-3.70688	0.000209825	0.00246275
Tab2	3280.66	-0.204388	0.0551338	-3.70712	0.00020963	0.00246275
Vhl	700.261	0.229476	0.0619073	3.70678	0.000209914	0.00246275
Tnk1	1059.02	-0.317038	0.0855335	-3.7066	0.000210063	0.00246298
Triobp	1733.41	-0.223765	0.0603886	-3.70542	0.000211044	0.00247297
Marchf2_1	359.683	0.342911	0.0926062	3.70289	0.000213157	0.00249466
Marchf2_2	359.683	0.342911	0.0926062	3.70289	0.000213157	0.00249466
Ndufv2	3299.89	0.507772	0.137154	3.7022	0.000213739	0.00249995
Caskin2	2721.15	-0.477013	0.128861	-3.70177	0.000214105	0.00250269
Cd163l1	20.3581	-1.4492	0.391688	-3.69988	0.0002157	0.00251826
Rbm38	583.54	0.325598	0.0879989	3.70003	0.000215574	0.00251826
B3gnt7	971.61	0.648829	0.175402	3.6991	0.000216363	0.00252446
Cdrt4os2	3.52244	-2.59692	0.70207	-3.69895	0.000216496	0.00252447
Slco4c1	4.20244	2.29359	0.620129	3.69856	0.000216824	0.00252674
Add1	8142.61	-0.262438	0.0709871	-3.69698	0.00021818	0.002541
Fau	12125.4	0.392704	0.106228	3.6968	0.000218332	0.00254122
Gm39272	10.3561	-1.69678	0.459051	-3.69627	0.000218791	0.00254347
Rpph1	61.3536	1.10378	0.298618	3.69627	0.000218786	0.00254347
Tmem147	1088.55	0.335474	0.0907939	3.6949	0.000219977	0.0025557
Gm7931	66.0602	0.496873	0.134506	3.69406	0.000220704	0.00256102
Ibsp	25.1171	1.40985	0.381644	3.69416	0.000220614	0.00256102
Foxred2	37.8818	-0.667367	0.180684	-3.69355	0.000221144	0.00256457
Ctnna3	30.5789	0.709929	0.192271	3.69234	0.000222197	0.00257522
Ndufa2	2082.83	0.535105	0.144936	3.69201	0.000222485	0.00257543
Sspn	630.736	0.387019	0.104825	3.69206	0.000222448	0.00257543
Cxxc4	123.288	-0.577752	0.156508	-3.69153	0.000222913	0.00257882
Blvrb	437.618	0.363193	0.0984023	3.6909	0.000223462	0.00258204
Fkbp7	164.36	0.499421	0.135309	3.69098	0.000223394	0.00258204
Acap2	2600.72	-0.306638	0.083131	-3.68861	0.000225484	0.00260226
Rxra	6330.2	-0.40777	0.110548	-3.68862	0.000225472	0.00260226
Hivep1	1581.52	-0.482191	0.130841	-3.68532	0.000228419	0.00263455
Gchfr	481.824	0.618782	0.167947	3.68439	0.000229251	0.00264254
Rps15	16012.2	0.379024	0.102892	3.68371	0.000229866	0.00264804
Msrb2	101.053	0.503499	0.136702	3.68318	0.000230342	0.00265192
Slco2a1	2626.08	-0.582088	0.15814	-3.68084	0.000232469	0.0026748
Cdk5	384.559	0.303394	0.082434	3.68045	0.000232823	0.00267564
Trabd	2708.31	0.231306	0.0628449	3.68058	0.000232705	0.00267564
Slc1a4	664.898	0.813139	0.220959	3.68004	0.000233196	0.00267832
4833427F10Rik	6.85554	1.70578	0.463864	3.67733	0.000235685	0.00270365
Zdhhc9	2428.61	-0.43038	0.117035	-3.67738	0.000235646	0.00270365
Ptpn6	1205.22	0.452648	0.123141	3.67585	0.000237063	0.0027164
Smad3	1326.31	-0.376404	0.1024	-3.67583	0.000237081	0.0027164
Bambi	403.671	0.388914	0.105837	3.67464	0.000238187	0.00272744
Dvl2	316.687	-0.240868	0.0655536	-3.67437	0.000238433	0.00272862
Rundc3a	294.176	0.398206	0.108385	3.67398	0.000238798	0.00273117
Pdlim7	1285.71	0.493194	0.134251	3.67366	0.000239104	0.00273303
Cacna2d2	107.875	0.713789	0.194401	3.67174	0.000240908	0.00274489
Myh14	35935	-0.530801	0.144548	-3.67214	0.00024053	0.00274489
Rpl22	5752.54	0.419924	0.11435	3.67226	0.000240413	0.00274489
Tet3	3022.71	-0.511387	0.139269	-3.67192	0.000240732	0.00274489
Tymp	358.601	-0.606783	0.165248	-3.67194	0.000240712	0.00274489
Zbtb22	661.776	-0.267762	0.0729303	-3.67148	0.000241148	0.00274489
Zbtb22_1	661.776	-0.267762	0.0729303	-3.67148	0.000241148	0.00274489
Gps2_1	283.286	-0.28211	0.0768486	-3.67098	0.00024162	0.00274781
Kcnq1	2174.57	0.46138	0.125686	3.67091	0.000241693	0.00274781
Tgfa	1120.12	-0.323438	0.0882261	-3.66601	0.000246364	0.00279913
Vps9d1	480.899	-0.277207	0.0756184	-3.66587	0.0002465	0.00279913
Ndufb10	3810.74	0.454132	0.123946	3.66395	0.000248352	0.00281849
Ky	174.491	-1.30771	0.356978	-3.66328	0.000249004	0.00282161
Mif	1234.78	0.397918	0.108628	3.66313	0.000249149	0.00282161
Slamf8	76.2019	-0.774511	0.211431	-3.66319	0.000249093	0.00282161
Ube2b	2397.62	0.385308	0.105187	3.66306	0.000249217	0.00282161
C1qtnf3	208.991	0.592307	0.161716	3.66263	0.000249641	0.00282473
Nlrp9b	1087.18	-0.759061	0.207287	-3.66189	0.000250362	0.00283121
Aip	1385.85	0.263199	0.0718865	3.66131	0.000250925	0.00283553
Eif4g1	12154.3	-0.275867	0.0753488	-3.6612	0.000251041	0.00283553
Fgd3	242.63	-0.460519	0.125825	-3.65999	0.000252222	0.00284584
Txndc12	842.508	0.29579	0.0808179	3.65996	0.000252252	0.00284584
Hsd3b3	1496.69	-0.948666	0.259233	-3.65951	0.000252701	0.00284923
Prdx1	21770	0.546197	0.14929	3.65864	0.000253558	0.0028572
Armc5	928.016	-0.31416	0.0858801	-3.65812	0.000254069	0.00286127
Chchd3	3415.5	0.351437	0.0960804	3.65774	0.00025445	0.00286219
Crtac1	45.7307	0.735828	0.201167	3.65779	0.000254398	0.00286219
Eci2	1280.24	0.393781	0.107684	3.65683	0.00025535	0.00287062
Fundc1	584.094	0.294123	0.0804535	3.65582	0.000256364	0.00287944
Lsm4	1408.02	0.445976	0.121993	3.65575	0.000256436	0.00287944
Oaz1	13602.5	0.381301	0.104329	3.65479	0.000257393	0.00288849
Bicra	681.838	-0.623894	0.170759	-3.65364	0.000258546	0.00289972
Atp2b2	69.9485	0.837126	0.229133	3.65346	0.000258733	0.00290011
Camk2b	339.683	0.58691	0.160669	3.65291	0.000259286	0.00290461
Nipal2	568.449	0.525757	0.143954	3.65227	0.000259933	0.00291015
Pbxip1	4318.75	0.369644	0.101248	3.65086	0.00026136	0.00292442
2010203P06Rik	149.013	0.851656	0.233318	3.65019	0.00026205	0.00293042
Cpped1	2240.52	0.238348	0.0653202	3.64892	0.000263348	0.00294277
Uqcrq	6597.81	0.531533	0.145673	3.64881	0.000263463	0.00294277
Slc4a5	56.2395	-0.95962	0.263088	-3.64752	0.000264779	0.00295574
Lancl1	430.006	0.306545	0.0840569	3.64687	0.000265449	0.00295977
Llgl2	4463.53	-0.257663	0.0706518	-3.64694	0.000265386	0.00295977
Mlycd	1026.02	0.284442	0.078007	3.64637	0.000265973	0.00296388
Rpl24	7281.68	0.323624	0.0887597	3.64607	0.000266285	0.00296562
P2ry4	899.522	-0.769006	0.210938	-3.64565	0.000266715	0.00296868
Cst3	4535.6	0.272033	0.0746224	3.64546	0.00026691	0.00296912
Tpr	3123.42	-0.367856	0.100929	-3.6447	0.000267699	0.00297617
Pllp	991.38	0.472927	0.129883	3.64118	0.000271396	0.00301551
Rad23a	1259.25	-0.226188	0.0621241	-3.6409	0.000271684	0.00301696
Gm38850	286.473	-1.19675	0.328751	-3.64029	0.000272331	0.00302063
Map1lc3a	967.879	0.396497	0.108917	3.64036	0.000272254	0.00302063
Mreg	395.189	-0.641808	0.176323	-3.63996	0.00027268	0.00302099
Polr2f	923.957	0.430399	0.118243	3.63996	0.000272675	0.00302099
Faxc	341.033	0.421855	0.115901	3.63978	0.000272868	0.00302132
Inpp5e	515.668	-0.42568	0.116965	-3.63939	0.000273288	0.00302422
Washc5	1251.74	-0.28834	0.0792386	-3.63888	0.000273823	0.00302838
Osbpl2	1487.83	0.313125	0.0860546	3.63868	0.000274037	0.003029
Spaca6	46.5278	-0.942241	0.259081	-3.63686	0.000275981	0.00304872
Mgat4a	12024.7	-0.440135	0.121031	-3.63655	0.000276315	0.00305065
Twistnb	380.072	0.341407	0.0938891	3.63628	0.000276603	0.00305207
Polr1d	3075.92	0.42953	0.118147	3.63555	0.000277393	0.00305725
Trpv2	207.242	0.568653	0.15641	3.63565	0.000277277	0.00305725
1700088E04Rik	21.1012	1.08442	0.298351	3.63471	0.000278294	0.00306322
Hilpda	115.617	0.767209	0.211081	3.63467	0.000278335	0.00306322
Ten1	616.481	0.375631	0.103349	3.6346	0.000278416	0.00306322
D5Ertd579e	2064.73	-0.315738	0.0869056	-3.63312	0.000280014	0.00307903
Fam167a	88.264	0.646519	0.178018	3.63177	0.000281484	0.00309341
Dram2	3013.66	0.285641	0.0786778	3.63051	0.000282858	0.00310208
Eid2	59.2595	0.520352	0.143329	3.63047	0.000282901	0.00310208
Tmem208	871.589	0.440932	0.121456	3.63038	0.000282999	0.00310208
Uhmk1	4148.31	-0.260754	0.0718167	-3.63082	0.000282522	0.00310208
Zscan29	870.762	-0.383629	0.105674	-3.63031	0.000283085	0.00310208
Eif4enif1	1489.82	-0.217678	0.0599818	-3.62907	0.00028444	0.00311514
C77080	11256.9	-0.432396	0.119206	-3.62731	0.000286388	0.0031302
Cnot3	1265.83	-0.26511	0.0730824	-3.62756	0.000286118	0.0031302
Ercc6	362.372	-0.395486	0.109032	-3.62724	0.000286471	0.0031302
Tmem229a	149.878	0.613529	0.169137	3.62742	0.000286271	0.0031302
Fam193a	857.645	-0.369221	0.101842	-3.62542	0.000288488	0.00315044
Gm4285	76.4589	0.564425	0.155774	3.62336	0.000290802	0.0031739
Brk1	2482.34	0.334289	0.0922675	3.62304	0.000291159	0.00317597
Zfp354b	20.9244	0.803929	0.221916	3.62267	0.000291582	0.00317877
Akt3	529.131	0.243383	0.067193	3.62215	0.000292169	0.00318154
Lgals4	67457.8	0.282445	0.0779764	3.62218	0.000292127	0.00318154
Rnf152	4337.11	-0.69365	0.191553	-3.62119	0.000293248	0.00319147
Rerg	297.396	0.359702	0.0993369	3.62103	0.000293428	0.00319161
Bach1	5110.85	-0.491882	0.135851	-3.62075	0.000293756	0.00319336
Apip	65.0576	0.505093	0.139532	3.6199	0.000294715	0.00320015
Apip_1	65.0576	0.505093	0.139532	3.6199	0.000294715	0.00320015
Acad12	165.029	0.356331	0.0984513	3.61936	0.000295329	0.00320317
Uaca	4032.37	-0.409827	0.11323	-3.61942	0.000295261	0.00320317
Asap2	2409.99	-0.480395	0.132736	-3.61916	0.000295557	0.00320382
Esyt2	4160.69	-0.267287	0.0738608	-3.6188	0.000295972	0.00320651
Ass1	548.605	0.432102	0.119413	3.61856	0.000296244	0.00320764
Arv1	171.358	-0.55988	0.154732	-3.6184	0.000296432	0.00320785
Rsu1	582.008	0.324715	0.0897595	3.61761	0.000297341	0.00321587
Insrr	108.37	0.785692	0.217307	3.61558	0.000299671	0.0032381
Nr3c1	6435.85	-0.328716	0.0909179	-3.61553	0.000299736	0.0032381
Tcta	722.205	0.304845	0.0843262	3.61507	0.000300264	0.00324197
Clasrp	385.449	-0.371245	0.102716	-3.61428	0.000301187	0.0032501
Uba2	1745.57	0.260631	0.0721364	3.61303	0.000302639	0.00326392
Rai2	237.154	0.345219	0.0955708	3.61218	0.000303628	0.00327274
Dlgap3	38.6724	0.813832	0.225344	3.61151	0.000304416	0.00327753
Hras	1663.15	0.349763	0.0968461	3.61154	0.000304387	0.00327753
Gm41404	45.0009	-0.680877	0.188573	-3.61068	0.000305401	0.00328601
Mrpl52	223.036	0.411183	0.113884	3.61055	0.000305548	0.00328601
Mcoln1	802.51	-0.264034	0.0731324	-3.61036	0.000305776	0.00328662
9230116L04Rik	28.2873	0.733918	0.203324	3.6096	0.000306665	0.00329247
Memo1	897.817	0.393858	0.10911	3.60974	0.000306509	0.00329247
Klhdc7b	14.2726	-1.32775	0.367946	-3.60855	0.000307916	0.00330219
Mcee	594.629	0.439231	0.121717	3.60862	0.000307826	0.00330219
Dpm3	507.719	0.423743	0.117444	3.60804	0.000308522	0.00330683
Ccdc97	1233.87	-0.267667	0.0741934	-3.60769	0.000308931	0.0033075
Ldlrad4	692.553	0.777076	0.215388	3.6078	0.000308805	0.0033075
Zfp362	451.851	-0.372284	0.103209	-3.60708	0.000309665	0.00331351
Phactr4	1752.82	-0.392736	0.108941	-3.60503	0.000312121	0.00333791
Ank	2432.44	-0.306629	0.085069	-3.60448	0.000312784	0.00334313
Nudcd2	755.341	0.42039	0.116647	3.60396	0.000313406	0.0033479
Slc39a8	511.683	0.692457	0.192158	3.60358	0.000313865	0.00335093
Ech1	3286.61	0.299415	0.0831226	3.60209	0.000315669	0.00336831
Cln8	1749.6	-0.522081	0.144952	-3.60175	0.000316077	0.00337078
Uox	23.7759	0.836792	0.232347	3.60148	0.000316408	0.00337243
Ndufa5	768.176	0.602041	0.167213	3.60043	0.000317686	0.00338416
Gps2	308.345	-0.270956	0.075274	-3.59959	0.000318714	0.00339322
Ccdc115	529.487	0.364689	0.101358	3.59804	0.000320621	0.00340972
Slc25a39	3090.52	0.300286	0.0834561	3.59813	0.000320514	0.00340972
Actc1	81.669	1.10072	0.305957	3.59762	0.000321144	0.00341339
Mafg	1656.76	-0.376922	0.104792	-3.59687	0.000322073	0.00342135
Ptgis	201.656	0.414851	0.115365	3.596	0.000323154	0.00343093
Zc3h13	1094.63	-0.417901	0.116233	-3.59538	0.000323922	0.00343526
Zfp512b	370.443	-0.455728	0.126753	-3.5954	0.000323898	0.00343526
1110008P14Rik	335.373	0.529769	0.147354	3.59521	0.000324131	0.00343557
D930020B18Rik	19.8643	1.01374	0.281984	3.59502	0.000324367	0.00343617
Tex30	263.222	0.442867	0.123202	3.59465	0.000324826	0.00343912
Ewsr1	4378.12	-0.242168	0.0673766	-3.59424	0.00032534	0.00344266
Aco1	4382.85	-0.35828	0.099726	-3.59264	0.000327342	0.00346192
Dusp19	212.773	0.380271	0.105872	3.5918	0.000328399	0.00347117
Ereg	1268.29	-0.625273	0.174124	-3.59096	0.000329457	0.00348043
Sh3bgr	783.044	0.565113	0.157378	3.59079	0.000329677	0.00348084
Adamts18	35.9909	-1.0737	0.29903	-3.59062	0.000329895	0.00348121
Gm31850	20.4562	-1.33096	0.370779	-3.58962	0.000331158	0.00349068
Heatr4	2.94929	2.28342	0.636117	3.58962	0.000331157	0.00349068
Cabp1	26.581	0.905807	0.252386	3.58897	0.00033199	0.00349753
Dctpp1	654.033	0.338215	0.0942736	3.58759	0.000333752	0.00351415
Osr2	3713.62	-0.456679	0.127315	-3.58699	0.000334511	0.00351788
Sec24b	1319.89	-0.255843	0.0713275	-3.58688	0.000334659	0.00351788
Tmem131	4728.46	-0.484655	0.135113	-3.58703	0.000334466	0.00351788
Kdf1	883.09	-0.264277	0.0736844	-3.58661	0.00033501	0.00351964
Dsg2	15266.3	-0.425356	0.118624	-3.58576	0.000336104	0.00352918
Csf2ra	406.445	-0.461658	0.128791	-3.58456	0.00033765	0.00354346
Mia	13.7509	1.34526	0.375419	3.58335	0.000339214	0.00355793
Gpi1	11291.1	0.294163	0.0821094	3.58257	0.000340234	0.00356471
Orc5	322.007	0.295172	0.0823898	3.58263	0.000340155	0.00356471
Cox14	2064.64	0.496905	0.138723	3.58201	0.000340964	0.00356544
Gm1966	75.9178	-0.864846	0.241432	-3.58216	0.000340767	0.00356544
Gm40235	4.43385	-2.1078	0.588407	-3.58221	0.0003407	0.00356544
Slc25a12	675.402	0.355786	0.0993276	3.58194	0.00034105	0.00356544
Ndufb4c	455.204	0.569913	0.15914	3.58122	0.000341997	0.00357339
Arnt	1254.55	-0.288377	0.0805338	-3.58083	0.000342509	0.00357592
Egr3	32.8335	-0.987694	0.275835	-3.58075	0.000342614	0.00357592
Klhdc8b	274.403	0.413984	0.115623	3.58045	0.000342999	0.00357798
Adgrg4	32.4729	-0.946151	0.264386	-3.57868	0.000345339	0.00359846
Arid1a	3047.72	-0.508769	0.142165	-3.57873	0.000345274	0.00359846
Gm36757	18.6467	1.07667	0.300954	3.57752	0.000346867	0.00361241
Gltp	4006.01	-0.3001	0.0839141	-3.57627	0.000348527	0.00362772
Tle1	769.121	0.381457	0.1067	3.57503	0.000350189	0.00364303
Iba57	480.477	0.337271	0.0943508	3.57465	0.000350701	0.00364638
Papss2	4995.91	-0.408703	0.114359	-3.57387	0.00035175	0.00365529
Gmnn	495.637	0.372946	0.104375	3.57314	0.000352726	0.00366344
Gmds	6008.95	0.354479	0.0992368	3.57205	0.000354197	0.00367672
9130019P16Rik	10.9113	-1.73803	0.486584	-3.5719	0.000354403	0.00367685
Tnfaip8l1	426.3	0.294255	0.0823926	3.57137	0.000355114	0.00368224
Bnip5	7640.05	-0.600907	0.168271	-3.57108	0.000355517	0.00368441
Hyls1	126.521	0.381033	0.106714	3.57059	0.000356178	0.00368926
Sema6d	1923.36	-0.405141	0.113507	-3.5693	0.00035794	0.0037055
Cenpx	426.313	0.361508	0.101315	3.56816	0.000359499	0.00371963
Hsbp1l1	50.6458	0.663034	0.185837	3.56782	0.000359964	0.00372242
Retnlg	24.2388	1.58856	0.445404	3.56657	0.000361687	0.00373822
Ceacam2	87.853	0.881687	0.247257	3.56587	0.000362644	0.00374608
Tmem132e	53.5585	-0.696046	0.195262	-3.56468	0.000364297	0.00376112
Ptges2	900.721	0.334001	0.0937191	3.56385	0.00036545	0.00377099
Gm14325	309.622	0.380845	0.106872	3.56356	0.000365855	0.00377313
Sbspon	59.1911	0.509917	0.143138	3.56241	0.000367462	0.00378765
4930444M15Rik	3.17778	2.42862	0.68212	3.5604	0.000370297	0.00381276
Rpsa	26154.6	0.315593	0.0886366	3.56052	0.000370118	0.00381276
Paox	299.416	0.364261	0.10232	3.56003	0.000370816	0.00381604
Pfkm	394.803	0.42832	0.120321	3.55982	0.000371106	0.00381698
Cox5b	4884.6	0.511294	0.143743	3.557	0.000375108	0.00385017
Klhdc8a	198.096	0.482129	0.135553	3.55677	0.000375443	0.00385017
Pkp4	3705.04	-0.304336	0.0855671	-3.5567	0.000375543	0.00385017
Slc35g2	167.1	0.538941	0.151511	3.55711	0.000374955	0.00385017
Srp9	2131.83	0.467139	0.131317	3.55733	0.000374644	0.00385017
Srpk1	1507.59	-0.196783	0.0553273	-3.55671	0.000375525	0.00385017
1700037H04Rik	436.216	0.303367	0.085308	3.55614	0.000376345	0.00385219
Aar2	918.271	0.177031	0.0497795	3.55631	0.000376103	0.00385219
Lrp4	1295.1	-0.556091	0.156372	-3.5562	0.000376254	0.00385219
Myo1d	11206.4	-0.317964	0.0894167	-3.55598	0.000376567	0.0038524
Rela	1374.06	-0.277701	0.0780999	-3.55572	0.000376945	0.0038542
Gtf2a2	794.352	0.41931	0.117939	3.55531	0.000377532	0.00385814
Fam120b	1177.37	-0.212109	0.0596713	-3.55462	0.00037852	0.0038641
Tmem218	191.624	0.405882	0.114182	3.55471	0.000378399	0.0038641
Nme3	479.302	0.357386	0.100552	3.55423	0.000379087	0.00386782
Cemip	108.873	0.801196	0.225484	3.55322	0.000380539	0.00387981
Upb1	83.9669	0.529965	0.149154	3.55314	0.000380669	0.00387981
Ilrun	3063.42	-0.220734	0.0621509	-3.55158	0.000382919	0.00389858
Ilrun_1	3063.42	-0.220734	0.0621509	-3.55158	0.000382919	0.00389858
Tagln3	41.018	0.74175	0.20887	3.55125	0.000383399	0.0039014
Ankrd39	102.131	0.370151	0.10428	3.54959	0.000385837	0.00392411
Sdhb	5715.39	0.36613	0.103153	3.54938	0.000386141	0.00392512
LOC115488789	21.9534	-1.10253	0.310691	-3.54865	0.000387213	0.00393392
Iglc1_1	955.596	1.25484	0.353704	3.5477	0.000388606	0.00394597
Nos1ap	337.414	-0.712912	0.20096	-3.54753	0.000388856	0.00394641
Use1	1100.66	0.277173	0.0781581	3.54632	0.000390656	0.00396258
Dchs2	24.587	-0.821766	0.231789	-3.54533	0.000392127	0.00397539
BB123696	5.58214	2.19506	0.619188	3.54506	0.000392517	0.00397723
Ifit3	418.871	-0.608977	0.171799	-3.54472	0.000393033	0.00398034
Mest	53.2759	0.5589	0.157692	3.54424	0.000393745	0.00398544
Prdx3	2243.6	0.28222	0.0796622	3.54271	0.000396032	0.00400646
Pet100	141.066	0.649676	0.183453	3.54137	0.000398056	0.00402481
Ccdc9	1846.04	-0.351066	0.09916	-3.5404	0.000399516	0.00403744
Dynlt1a	308.22	0.506043	0.14294	3.54025	0.000399755	0.00403772
Gm30925	4.99831	2.23364	0.630986	3.53992	0.000400243	0.00404051
Gng12	11616.2	-0.345571	0.0976395	-3.53926	0.000401257	0.0040486
Paics	1361.68	0.330851	0.0934882	3.53896	0.000401714	0.00405108
Ap1m2	3025.25	0.25965	0.0733982	3.53756	0.000403843	0.00406404
Gm34957	3.8685	-2.87151	0.81172	-3.53755	0.00040385	0.00406404
Gm46827	62.8522	-1.05442	0.298054	-3.53768	0.000403659	0.00406404
Polr2d	465.608	0.308059	0.0870773	3.53777	0.000403522	0.00406404
Hcn1	24.5197	1.23691	0.349903	3.53499	0.000407787	0.0041015
Bub3	2038.2	0.223646	0.0632696	3.53481	0.000408069	0.00410217
Celf5	197.076	-0.518233	0.14662	-3.53454	0.00040849	0.00410424
Fahd2a	142.071	0.392088	0.110939	3.53425	0.000408928	0.00410648
Atp6v0b	2060.49	0.478916	0.13553	3.53366	0.00040985	0.00411142
Trim26	1910.11	-0.243809	0.0689941	-3.53377	0.000409682	0.00411142
Ppp1r3e	113.605	-0.534044	0.151147	-3.53328	0.000410437	0.00411514
Arntl2	25.1662	0.678484	0.192133	3.53132	0.000413484	0.00414352
Usp6nl	1410.12	-0.318615	0.0902371	-3.53086	0.000414214	0.00414865
Chac2	305.995	0.478378	0.135491	3.53071	0.00041445	0.00414885
Exosc5	531.672	0.332744	0.0942791	3.52935	0.000416585	0.00416803
Atp5c1	8250.92	0.328539	0.0930974	3.52898	0.00041716	0.0041716
A730063M14Rik	7.12521	1.43753	0.407393	3.52862	0.000417728	0.0041751
Dmac2	754.655	0.188244	0.0533526	3.52831	0.00041823	0.00417574
Myo9a	390.344	-0.375233	0.106347	-3.52837	0.00041813	0.00417574
Pcm1	1731.95	-0.276704	0.0784329	-3.5279	0.000418865	0.00417989
Wbp1l	2680.78	-0.195361	0.0553816	-3.52755	0.000419432	0.00418337
Vsig10	3468.37	-0.368914	0.104592	-3.52717	0.00042003	0.00418715
Grsf1	1680.12	0.187665	0.0532206	3.52618	0.0004216	0.00419841
Syngap1	150.77	-0.453294	0.128547	-3.52629	0.000421418	0.00419841
Phb	3718.42	0.342261	0.0970843	3.5254	0.000422844	0.00420423
Snhg11	99.676	-0.772115	0.219005	-3.52556	0.000422592	0.00420423
Trnp1	176.983	0.566069	0.160568	3.52541	0.000422828	0.00420423
Vamp7	1216.73	0.442492	0.125529	3.52503	0.000423441	0.00420797
Cd81	2061.32	0.210086	0.0596039	3.5247	0.000423967	0.004211
Glrb	40.1745	0.585154	0.16604	3.52418	0.000424796	0.00421674
Slc6a2	2.5826	3.13838	0.890592	3.52392	0.000425206	0.00421674
Tmem70	1076.81	0.400423	0.113628	3.52399	0.000425103	0.00421674
Bcorl1	630.174	-0.639648	0.181552	-3.52322	0.000426341	0.0042258
Ppp2r2a	1922.71	-0.178979	0.0508222	-3.52167	0.000428839	0.00424836
Defa34	239.54	0.75899	0.215632	3.51983	0.000431823	0.00427569
Kat6a	2594.49	-0.449307	0.127669	-3.51931	0.000432663	0.00427958
Selenoo	690.06	0.269239	0.0765023	3.51936	0.000432591	0.00427958
Septin8	1619.17	-0.255724	0.0726671	-3.51912	0.000432978	0.00428048
Cebpe	6.94569	2.96256	0.841879	3.51898	0.000433209	0.00428054
Myo5b	11385.6	-0.34926	0.0992625	-3.51855	0.00043391	0.00428525
Nadk	7952.94	0.322941	0.091798	3.51795	0.000434897	0.00429278
Dgkg	136.832	0.463486	0.131786	3.51697	0.000436508	0.00430646
Zfp746	762.879	-0.209961	0.0597056	-3.5166	0.000437117	0.00431024
Klhl23	1609.05	0.417274	0.118667	3.51635	0.000437529	0.00431207
Mtmr12	1427.13	-0.323636	0.0920638	-3.51534	0.000439188	0.00432619
Lingo4	12.8756	-1.29059	0.367161	-3.51504	0.000439692	0.00432671
Proser1	441.222	-0.361308	0.102789	-3.51504	0.000439693	0.00432671
Cldn23	2006.95	-0.538386	0.153173	-3.51489	0.000439928	0.00432679
Eid3	9.01895	-1.37671	0.391748	-3.51426	0.000440976	0.00433486
Cdk11b	4606.46	-0.343168	0.097695	-3.51265	0.000443662	0.00435902
Bmp4	530.146	-0.377887	0.107646	-3.51045	0.000447344	0.00439294
Ikbkb	1438.4	-0.251138	0.0715549	-3.50972	0.000448574	0.00440275
Psmg3	366.89	0.367106	0.104614	3.50914	0.000449555	0.00440898
Tada2b	813.672	-0.243047	0.0692625	-3.50907	0.00044967	0.00440898
Gm35378	4.15462	1.95152	0.5562	3.50866	0.000450364	0.00441352
Hmgcll1	51.5421	0.650256	0.185424	3.50686	0.000453435	0.00443906
Tgfb1	391.162	-0.400198	0.114118	-3.50688	0.000453388	0.00443906
Plec	16410.7	-0.687264	0.19601	-3.50627	0.000454441	0.0044421
Stab2	40.988	0.717769	0.204711	3.50626	0.000454443	0.0044421
Tnrc6c	1238.75	-0.46317	0.132091	-3.50645	0.000454121	0.0044421
Naa35	994.437	-0.155695	0.0444166	-3.50533	0.000456045	0.00445548
Nrg4	41.0618	-0.699176	0.199485	-3.5049	0.000456771	0.00446029
Il1b	45.3799	-0.870249	0.24832	-3.50455	0.000457383	0.0044617
Tmem30a	4913.73	0.305683	0.087222	3.50466	0.000457195	0.0044617
Crls1	811.903	0.427531	0.121999	3.5044	0.000457646	0.00446199
Acnat1	2045.32	-0.315448	0.0900242	-3.50403	0.000458272	0.00446581
AI463170	6.47977	1.35828	0.387817	3.50238	0.000461128	0.00449135
LOC108167518	127.306	-0.736321	0.210248	-3.50215	0.000461516	0.00449284
Cry2	575.852	-0.531061	0.151659	-3.50167	0.00046235	0.00449638
Smim8	288.249	0.414098	0.118253	3.50179	0.00046215	0.00449638
Zbtb34	211.873	-0.396693	0.113322	-3.50058	0.000464245	0.0045125
Il17b	5.62712	1.81287	0.518131	3.49886	0.000467252	0.00453943
Cyp4v3	5271.12	-0.682681	0.195171	-3.49787	0.00046899	0.00455168
Pkp2	1667.77	-0.19965	0.0570761	-3.49797	0.000468821	0.00455168
Gm30799	14.4671	-1.57726	0.451097	-3.4965	0.000471397	0.00456938
Mrpl49	986.355	0.24551	0.0702196	3.49631	0.000471736	0.00456938
Tff3	51854	0.441025	0.126141	3.49629	0.000471771	0.00456938
Tjp1	4561.34	-0.428783	0.122635	-3.49641	0.00047156	0.00456938
Abhd17b	1680.94	0.438503	0.125439	3.49575	0.000472737	0.00457549
Pdha1	8135.93	0.214937	0.0614867	3.49567	0.000472881	0.00457549
Gm52824	8.71165	-1.36234	0.389827	-3.49472	0.000474552	0.00458933
Coro1b	5849.5	0.297379	0.0850992	3.49449	0.000474962	0.00459098
Cbr4	289.427	0.325292	0.0931093	3.49366	0.000476453	0.00460247
Flot2	671.003	0.27402	0.078436	3.49356	0.000476633	0.00460247
Snhg6	102.686	0.515405	0.147568	3.49266	0.000478233	0.00461559
Ap2a1	1810.74	-0.243702	0.0697866	-3.49211	0.000479229	0.00461588
Cd72	251.308	-0.572483	0.163936	-3.49211	0.000479229	0.00461588
Ly6c1	260.654	0.375177	0.107433	3.49221	0.000479039	0.00461588
Rnase2a	4.74133	3.50231	1.00289	3.49223	0.000479014	0.00461588
Npdc1	1504.54	0.298506	0.0854907	3.49168	0.000479991	0.00462088
Psmb7	2768.51	0.390196	0.111764	3.49126	0.000480753	0.00462589
Dmpk	6456.17	0.454626	0.130225	3.49109	0.000481053	0.00462644
Dlat	1465.57	0.403076	0.115473	3.49064	0.000481866	0.00463193
Bloc1s1	1305.94	0.434173	0.124388	3.49046	0.000482183	0.00463264
Lmo4	1104.77	0.290816	0.0833256	3.49011	0.000482816	0.00463639
Bloc1s2	658.248	0.362518	0.103877	3.48988	0.000483238	0.00463669
Qtrt1	242.692	0.279578	0.0801122	3.48983	0.000483333	0.00463669
2010320M18Rik	112.766	0.452521	0.129715	3.48858	0.000485587	0.00464965
2010320M18Rik_1	112.766	0.452521	0.129715	3.48858	0.000485587	0.00464965
Cdc42bpg	2121.44	-0.399629	0.114552	-3.48862	0.000485514	0.00464965
Tmed1	214.531	0.405609	0.116269	3.48854	0.000485657	0.00464965
Rnf6	2030.27	-0.258143	0.0740011	-3.48837	0.000485981	0.00465042
Ano9	1830.47	-0.41701	0.11955	-3.48815	0.000486366	0.00465178
Gm17029_1	7.70712	1.55702	0.446516	3.48705	0.00048838	0.00466869
Pias1	937.709	-0.208597	0.0598302	-3.48648	0.00048942	0.0046763
[truncated: 3,736 more rows]

## Sheet: EM_vs_uninfected_ileum_sig_gene
geneID	baseMean	log2FoldChange	lfcSE	stat	pvalue	padj
Nfkbiz	1141.47	0.804653	0.163877	4.91011	9.1e-07	0.0201142

## Sheet: Coinf_vs_Uninfected_ileum_sig_g
geneID	baseMean	log2FoldChange	lfcSE	stat	pvalue	padj
Cxcl5	3.68957	5.65281	1.15796	4.8817	1.05e-06	0.0232404
S100g	219.191	1.78608	0.381552	4.68108	2.85e-06	0.0315282
Abca8b	177.82	-0.542831	0.118629	-4.57589	4.74e-06	0.0322348
Cdh9	12.41	-1.4198	0.313265	-4.53228	5.84e-06	0.0322348
Defb1	111.868	2.75146	0.621535	4.42688	9.56e-06	0.0353365
Smcp	17.1185	-1.52412	0.344349	-4.42611	9.59e-06	0.0353365
Galnt14	17.2223	3.54236	0.817531	4.33299	1.47e-05	0.0464344
Prss35	43.512	2.90717	0.685398	4.24157	2.22e-05	0.0613082
Gm6249	19.1175	1.76272	0.426234	4.13556	3.54e-05	0.0869379
Me1	2437.61	1.36492	0.332642	4.10328	4.07e-05	0.0900073
