# Supplementary material for: Competition between commensal protists shapes gut mucosal immunity in mice
Source: mBio. 2026 May 18;17(6):e00802-26. doi: 10.1128/mbio.00802-26 (PMC13251391; doi:10.1128/mbio.00802-26)
Supplement: Table S2 — Differentially expressed genes from RNA-seq of colon. [file mbio.00802-26-s0009.xlsx]

## Sheet: TT_vs_Uninfected_colon
geneID	baseMean	log2FoldChange	lfcSE	stat	pvalue	padj
Col8a1	649.197	-1.27847	0.149676	-8.54161	1.32e-17	2.36e-13
Nfkbiz	1605.26	1.32389	0.171152	7.73516	1.03e-14	9.19e-11
Bhlha15	378.122	1.59563	0.216065	7.38494	1.53e-13	9.05e-10
Jchain	23834.4	1.52402	0.222322	6.85501	7.13e-12	3.17e-08
Clca2	110.856	2.10042	0.314113	6.68685	2.28e-11	5.92e-08
Derl3	130.475	1.59619	0.237699	6.71516	1.88e-11	5.92e-08
Frmd3	121.502	1.13757	0.170316	6.67915	2.4e-11	5.92e-08
Mx1	228.307	1.46333	0.219579	6.66423	2.66e-11	5.92e-08
Ccr10	115.01	1.39126	0.211221	6.58676	4.5e-11	8.89e-08
Sstr1	564.307	-1.25007	0.191714	-6.52051	7.01e-11	1.25e-07
Egf	200.823	-0.792316	0.124935	-6.34184	2.27e-10	3.67e-07
Zc3h12a	985.074	1.43825	0.228259	6.30097	2.96e-10	4.39e-07
Fhl2	1082.69	0.811516	0.129105	6.28571	3.26e-10	4.47e-07
Dennd11	2690.03	0.921623	0.148254	6.21652	5.08e-10	6.46e-07
St3gal1	2284.39	0.609024	0.0982098	6.20125	5.6e-10	6.65e-07
Clca1	442744	1.85152	0.299517	6.18167	6.34e-10	7.06e-07
Miga1	788.718	0.651822	0.107005	6.09151	1.12e-09	1.17e-06
9030619P08Rik	93.4401	1.87295	0.307969	6.0816	1.19e-09	1.18e-06
Gm14137	129.145	1.10727	0.184232	6.01017	1.85e-09	1.74e-06
Nr4a2	319.145	1.04347	0.174356	5.98471	2.17e-09	1.93e-06
Ccl8	203.186	1.84414	0.312064	5.9095	3.43e-09	2.81e-06
Gcnt1	687.322	-0.632148	0.107002	-5.9078	3.47e-09	2.81e-06
Fcgbp	209802	1.28731	0.219558	5.86319	4.54e-09	3.45e-06
LOC102641018	25.7979	1.83016	0.312711	5.85254	4.84e-09	3.45e-06
Mthfd2	535.03	0.487721	0.0832802	5.85638	4.73e-09	3.45e-06
Igha_1	4320.83	1.73719	0.297473	5.83983	5.23e-09	3.58e-06
Spink4	11654.7	1.31807	0.226806	5.81142	6.19e-09	4.08e-06
Abcb1a	14748.3	-0.797854	0.139067	-5.73717	9.63e-09	6.12e-06
Nfil3	752.502	0.754369	0.13179	5.72403	1.04e-08	6.38e-06
Retnlb	65922.9	2.71087	0.474687	5.71086	1.12e-08	6.52e-06
Wee2	34.0196	2.18262	0.382299	5.70918	1.14e-08	6.52e-06
Prdm1	261.094	0.758247	0.13367	5.67254	1.41e-08	7.83e-06
Alyref2	211.498	0.712825	0.126602	5.63043	1.8e-08	8.89e-06
Capn9	1366.48	1.10354	0.195984	5.63075	1.79e-08	8.89e-06
Cd177	6942.79	0.932069	0.165401	5.63521	1.75e-08	8.89e-06
Edem2	1801	0.465635	0.0825347	5.64168	1.68e-08	8.89e-06
Grpr	121.045	1.38602	0.246478	5.62331	1.87e-08	9.01e-06
Tef	543.92	-0.667638	0.118977	-5.61148	2.01e-08	9.4e-06
Kirrel3os	43.6504	2.06145	0.371244	5.55281	2.81e-08	1.28e-05
Ang4	70500.5	2.25953	0.408641	5.52937	3.21e-08	1.42e-05
Mzb1	677.43	1.85204	0.335115	5.52659	3.27e-08	1.42e-05
Mlph	4134.95	0.60585	0.10989	5.51326	3.52e-08	1.49e-05
Edem1	5232.84	0.384524	0.0703719	5.46417	4.65e-08	1.9e-05
Pycr2	928.447	0.509753	0.0933126	5.46285	4.69e-08	1.9e-05
Scin	9332.67	0.770435	0.141216	5.4557	4.88e-08	1.93e-05
Creld2	1886.4	0.851003	0.156902	5.4238	5.83e-08	2.26e-05
Gm1987	52.3653	22.0557	4.08122	5.40419	6.51e-08	2.47e-05
Acvr1c	306.51	-0.771532	0.14324	-5.38628	7.19e-08	2.67e-05
Ighg1_1	728.992	2.33956	0.435052	5.37764	7.55e-08	2.69e-05
Srm	613.84	0.574997	0.106855	5.3811	7.4e-08	2.69e-05
Chst13	14.3763	1.91051	0.355795	5.3697	7.89e-08	2.75e-05
Tnfrsf17	59.3186	1.44536	0.269696	5.35922	8.36e-08	2.86e-05
Gsdmc4	24143.8	1.79955	0.340566	5.28399	1.26e-07	4.25e-05
Socs1	93.1073	1.04247	0.197785	5.27071	1.36e-07	4.48e-05
Kcnk6	2841.84	0.420643	0.0800994	5.25152	1.51e-07	4.88e-05
Tdo2	33.9714	-1.54084	0.293641	-5.24736	1.54e-07	4.9e-05
Dbp	106.684	-1.44869	0.276647	-5.23661	1.64e-07	5.04e-05
Gadd45g	717.576	1.18849	0.226996	5.23572	1.64e-07	5.04e-05
Lman2	7008.94	0.272881	0.0522854	5.21907	1.8e-07	5.33e-05
Ly6c2	239.823	1.70534	0.326569	5.222	1.77e-07	5.33e-05
Fer1l6	3836.4	0.648267	0.12455	5.20488	1.94e-07	5.61e-05
Srprb	1496.02	0.29845	0.0573864	5.20071	1.99e-07	5.61e-05
Wtip	516.163	0.552431	0.106181	5.20274	1.96e-07	5.61e-05
Eaf2	80.5322	1.65252	0.317951	5.19743	2.02e-07	5.62e-05
Chrm3	419.995	1.06941	0.205989	5.19159	2.09e-07	5.71e-05
Tg	21.6726	1.75297	0.337984	5.18656	2.14e-07	5.78e-05
Ttr	113.936	-0.833232	0.161005	-5.1752	2.28e-07	6.05e-05
Gsdmc2	22616.6	1.89054	0.368103	5.13591	2.81e-07	7.35e-05
Mptx1	196579	2.60618	0.509594	5.11423	3.15e-07	8.13e-05
Ikbke	814.574	0.375969	0.0742905	5.06079	4.18e-07	0.000106171
Sdf2l1	1884.29	0.765416	0.152148	5.03072	4.89e-07	0.000122505
Trabd	2544.74	0.364524	0.0727753	5.0089	5.47e-07	0.000135334
Cyp3a44	69.769	-1.592	0.319284	-4.98618	6.16e-07	0.000150168
Ms4a4a	81.5184	0.850709	0.170779	4.98134	6.31e-07	0.000151888
Fermt1	4020.57	0.379816	0.0764324	4.96931	6.72e-07	0.000159469
Saa1	7933.08	0.91007	0.183367	4.96311	6.94e-07	0.000162482
Gpr15	36.4669	1.34937	0.272184	4.95758	7.14e-07	0.000165001
Fen1	782.447	0.422446	0.0856199	4.93397	8.06e-07	0.000183872
Gcg	1761.52	-0.447961	0.0910764	-4.91851	8.72e-07	0.000196485
Cracr2a	3188.14	0.676736	0.137899	4.90747	9.23e-07	0.000205274
Dsc3	26.6217	-3.73766	0.764696	-4.88777	1.02e-06	0.00022411
Nccrp1	78.2486	1.91005	0.394436	4.84249	1.28e-06	0.000275304
Ppp1r9a	1331.78	0.619107	0.127855	4.84226	1.28e-06	0.000275304
Uba5	1138.36	0.439357	0.0908536	4.83588	1.33e-06	0.0002809
Gsdmc3	5497.02	1.46192	0.30292	4.82609	1.39e-06	0.000291577
Sprr2a3	9014.76	0.991744	0.205804	4.81886	1.44e-06	0.000298828
Tbc1d24	388.595	-0.617519	0.128291	-4.81341	1.48e-06	0.000303569
Cd209b	52.8981	-3.84308	0.803189	-4.78478	1.71e-06	0.000346244
Gsdmcl-ps	105.754	2.28325	0.478589	4.7708	1.83e-06	0.000362914
Spta1	946.898	3.30773	0.693264	4.77124	1.83e-06	0.000362914
St3gal6	3439.07	1.01961	0.213944	4.76577	1.88e-06	0.000368002
Rab15	4298.04	0.510182	0.107119	4.76278	1.91e-06	0.000369442
Tars	3127.06	0.316995	0.0665926	4.76022	1.93e-06	0.000370132
Pdcd4	2314.56	-0.452974	0.0952304	-4.75661	1.97e-06	0.000372804
Shisa3	114.155	-0.898816	0.18927	-4.74887	2.05e-06	0.000383277
Me1	2003.22	0.716994	0.151596	4.72963	2.25e-06	0.000417064
Muc13	37546.9	0.340629	0.0720988	4.72448	2.31e-06	0.00042336
Cdca8	637.842	0.437909	0.0927329	4.72226	2.33e-06	0.000423643
Galnt15	253.392	-0.820771	0.174367	-4.70716	2.51e-06	0.000451638
Rgs22	22.5926	1.16074	0.248391	4.67301	2.97e-06	0.000528324
Angpt2	72.2854	-0.624131	0.133647	-4.67001	3.01e-06	0.000530802
Ddost	6086.52	0.340684	0.0731159	4.65951	3.17e-06	0.000536595
Erp44	2803.8	0.279644	0.0599525	4.66442	3.09e-06	0.000536595
Mfsd2a	129.047	1.01515	0.217945	4.65784	3.2e-06	0.000536595
Nucb2	497.099	0.606963	0.130305	4.65802	3.19e-06	0.000536595
Trp73	10.3335	1.65622	0.355312	4.66132	3.14e-06	0.000536595
Tmem181c-ps	1122.76	0.854792	0.184645	4.62938	3.67e-06	0.000610141
Gpx2	9867.55	0.758945	0.164371	4.61727	3.89e-06	0.000640837
Fcgr4	62.6967	0.867211	0.187987	4.61315	3.97e-06	0.000647677
Ttc13	831.06	0.253411	0.0550648	4.60205	4.18e-06	0.00067697
Ero1a	1829.97	0.457422	0.0998006	4.58336	4.58e-06	0.00073375
Stxbp1	1118.63	0.5708	0.124892	4.57035	4.87e-06	0.000773845
B3gnt6	1655.47	-0.682567	0.149493	-4.56587	4.97e-06	0.000774954
Fam184b	21.6692	-0.93661	0.205094	-4.56673	4.95e-06	0.000774954
Nt5c1a	397.147	1.92943	0.422703	4.56451	5.01e-06	0.000774954
Odf2l	698.638	0.846172	0.185892	4.55197	5.31e-06	0.000815525
Fndc5	629.571	0.696216	0.153123	4.54676	5.45e-06	0.000828814
Grp	332.522	1.03296	0.228146	4.52764	5.96e-06	0.00089974
Pdia6	10158.6	0.505093	0.111917	4.51311	6.39e-06	0.000950069
Pim1	655.548	0.633048	0.14034	4.5108	6.46e-06	0.000950069
Prss53	75.2487	0.755424	0.167456	4.51117	6.45e-06	0.000950069
Bag1	7273.56	0.579392	0.129241	4.48303	7.36e-06	0.00106496
Bhlhe41	64.3083	0.918439	0.204843	4.48362	7.34e-06	0.00106496
Ckap4	1548.85	0.381448	0.0851232	4.48113	7.42e-06	0.00106584
Retnla	491.447	1.31051	0.292906	4.47416	7.67e-06	0.0010924
Sowahc	1451.62	-0.384999	0.0861511	-4.46888	7.86e-06	0.00110204
Tagln2	13361.6	0.37195	0.0832108	4.46998	7.82e-06	0.00110204
Slc38a4	40.37	-1.00893	0.226057	-4.46317	8.08e-06	0.001123
Fcgr2b	230.643	0.57418	0.128854	4.45604	8.35e-06	0.00113728
Spats2l	973.687	0.573883	0.128732	4.45797	8.27e-06	0.00113728
Tnip3	746.332	1.78141	0.399822	4.4555	8.37e-06	0.00113728
Fkbp11	373.197	0.808336	0.181691	4.44896	8.63e-06	0.00116357
Glipr1	362.704	0.844533	0.190148	4.44146	8.94e-06	0.00119583
Ms4a6d	80.5635	0.827875	0.186761	4.43281	9.3e-06	0.00123553
Nox1	631.82	1.07332	0.242321	4.42934	9.45e-06	0.00124626
Ssr2	4222.41	0.401283	0.090676	4.42546	9.62e-06	0.00125959
Slc35b1	1846.69	0.454978	0.102927	4.4204	9.85e-06	0.00128
Gm33901	166.979	1.49707	0.338847	4.41813	9.96e-06	0.00128418
Iglc1_1	2239.68	2.29845	0.520618	4.41485	1.01e-05	0.00129442
Siglech	22.2952	-2.67357	0.607486	-4.40105	1.08e-05	0.00136971
Rpn1	9223.24	0.241786	0.0549709	4.39844	1.09e-05	0.00137644
Asns	1370.92	0.410514	0.093434	4.39363	1.11e-05	0.00137972
Fam221a	460.155	1.30601	0.297269	4.39335	1.12e-05	0.00137972
Ptgfr	56.4405	-0.731345	0.166399	-4.39514	1.11e-05	0.00137972
Scn7a	574.977	-0.486674	0.110934	-4.38705	1.15e-05	0.00141046
Tent5c	519.394	0.711803	0.162654	4.37616	1.21e-05	0.0014726
Fcna	177.148	-0.713473	0.163303	-4.369	1.25e-05	0.00151135
Stim2	1999.02	0.339105	0.0777725	4.36022	1.3e-05	0.0015627
Tmem50b	1883.03	0.289845	0.0665486	4.35538	1.33e-05	0.00158687
Herpud1	3695.84	0.325995	0.0749083	4.35192	1.35e-05	0.0016014
Nr1d2	1023.1	-0.892132	0.205174	-4.34817	1.37e-05	0.00161398
Scara5	472.856	0.648997	0.149287	4.3473	1.38e-05	0.00161398
Tnfaip3	1806.11	0.513578	0.118208	4.3447	1.39e-05	0.00162251
B3galt2	338.952	-1.08033	0.249002	-4.33863	1.43e-05	0.00165716
Rasa4	1356.81	0.642783	0.14872	4.32211	1.55e-05	0.00177473
Fhod3	276.132	-0.402835	0.0932972	-4.31776	1.58e-05	0.00179853
Rfxank	686.687	0.26723	0.0621358	4.30075	1.7e-05	0.0019299
Clca3a2	169.321	0.761992	0.177288	4.29804	1.72e-05	0.00194126
Irf4	261.168	1.08486	0.252645	4.29402	1.75e-05	0.00196435
H2ax	1130	0.441728	0.103106	4.28422	1.83e-05	0.00204013
Lbh	3498.69	0.45052	0.105228	4.28137	1.86e-05	0.00205356
Klhl13	286.04	-0.453815	0.106291	-4.26954	1.96e-05	0.00215218
Calcb	322.231	1.07903	0.253159	4.26226	2.02e-05	0.0022099
BB123696	69.0456	2.55783	0.600609	4.25873	2.06e-05	0.00222962
Mif	1612.81	0.340059	0.0798901	4.25658	2.08e-05	0.00222962
Nuggc	29.5677	1.08784	0.25559	4.2562	2.08e-05	0.00222962
Nrp2	2787.76	-0.626931	0.1475	-4.25039	2.13e-05	0.0022745
Stk32a	174.848	0.870833	0.205387	4.23996	2.24e-05	0.00236865
Marco	99.139	-6.68887	1.57987	-4.2338	2.3e-05	0.00242016
Amigo3	224.026	0.409989	0.0971064	4.22206	2.42e-05	0.00248639
Mon1a	1478.58	0.225181	0.0533459	4.22116	2.43e-05	0.00248639
Plekhd1	81.8712	-0.634233	0.150121	-4.2248	2.39e-05	0.00248639
Polr2l	917.974	0.364603	0.0863723	4.22129	2.43e-05	0.00248639
Sec23b	1995.44	0.35023	0.0828927	4.2251	2.39e-05	0.00248639
Pdia4	5290.27	0.512121	0.121607	4.21129	2.54e-05	0.00258271
Fer1l4	90.8251	0.966033	0.229824	4.20336	2.63e-05	0.00265965
Fgfr2	1672.07	-0.378504	0.0901573	-4.19826	2.69e-05	0.00270492
Ror1	168.881	-0.461143	0.109881	-4.19675	2.71e-05	0.00270773
Eci3	418.542	0.611951	0.146337	4.1818	2.89e-05	0.00287594
Rasd1	862.025	0.576615	0.137951	4.17986	2.92e-05	0.0028818
Xbp1	7263.01	0.288981	0.0691538	4.17881	2.93e-05	0.0028818
Pgs1	1055.43	0.285572	0.0683844	4.17599	2.97e-05	0.00290175
Arap1	2168.37	-0.358254	0.0858423	-4.17339	3e-05	0.00291897
Chac1	69.4883	0.945853	0.227001	4.16674	3.09e-05	0.00298914
Ccr3	24.1544	1.21695	0.292597	4.15913	3.19e-05	0.00307373
Dnajc3	5131.73	0.371324	0.0897807	4.13591	3.54e-05	0.00338351
Cars	709.551	0.350655	0.0848915	4.13062	3.62e-05	0.00342538
Sult1c2	1179.9	-0.721922	0.174769	-4.13071	3.62e-05	0.00342538
Prox1	217.53	-0.521545	0.126366	-4.12726	3.67e-05	0.0034392
Tbcel	921.204	-0.319937	0.077506	-4.1279	3.66e-05	0.0034392
AA467197	2987.57	0.851829	0.20718	4.11153	3.93e-05	0.00360626
AA467197_1	2987.57	0.851829	0.20718	4.11153	3.93e-05	0.00360626
Gm6249	17.6196	1.31851	0.320574	4.11297	3.91e-05	0.00360626
Noxa1	1085.57	0.339529	0.0825793	4.11156	3.93e-05	0.00360626
Mylip	742.258	-0.395974	0.0963452	-4.10995	3.96e-05	0.00361242
Mmp15	5673.33	0.378669	0.0922398	4.10526	4.04e-05	0.00366763
Clec1b	5.93082	-3.41394	0.832929	-4.09872	4.15e-05	0.00375368
Sntb1	172.017	-0.53531	0.130722	-4.09501	4.22e-05	0.00379509
Capn13	1144.38	1.57196	0.384096	4.09263	4.27e-05	0.003815
Cxcl14	971.11	1.39689	0.341911	4.08554	4.4e-05	0.00391377
Tmed10	9857.53	0.227133	0.0556178	4.08382	4.43e-05	0.00392329
Slc38a11	127.843	-0.63072	0.154716	-4.07662	4.57e-05	0.00402662
Ccr7	52.0877	-3.1617	0.776559	-4.07142	4.67e-05	0.00409368
Ncam2	66.2326	-0.733655	0.180238	-4.07048	4.69e-05	0.00409368
Agtr1a	129.547	-0.683561	0.1682	-4.06397	4.82e-05	0.00418909
Pigr	103923	0.46255	0.113932	4.05987	4.91e-05	0.00421039
Rasgrf2	417.916	-0.473764	0.116657	-4.06119	4.88e-05	0.00421039
Tmem39a	823.268	0.264622	0.0651875	4.05939	4.92e-05	0.00421039
Adam18	11.07	-1.31487	0.324152	-4.05635	4.98e-05	0.00424527
Klb	74.5912	-0.871768	0.214976	-4.05518	5.01e-05	0.0042462
Nectin1	654.025	0.623529	0.153982	4.04937	5.14e-05	0.00433232
Glycam1	156.602	-5.96149	1.47328	-4.04642	5.2e-05	0.00434612
Manf	5839.9	0.680287	0.168119	4.04645	5.2e-05	0.00434612
Zfp804a	18.9569	-0.797243	0.197194	-4.04294	5.28e-05	0.00439047
Cryzl2	179.647	-0.44584	0.110377	-4.03926	5.36e-05	0.00441874
Ruvbl2	1052.32	0.207031	0.0512474	4.03985	5.35e-05	0.00441874
Dnajb11	4922.26	0.377244	0.0934518	4.03678	5.42e-05	0.00442475
Gm30967	23.0408	-0.87506	0.21676	-4.037	5.41e-05	0.00442475
Birc5	867.711	0.467216	0.115812	4.03425	5.48e-05	0.00443198
Gpr55	120.14	0.87518	0.21694	4.03419	5.48e-05	0.00443198
Zfp618	250.36	-0.541984	0.134381	-4.03318	5.5e-05	0.00443198
H13	2604.63	0.42416	0.10527	4.02925	5.6e-05	0.00446641
Tnfsf13os	195.219	0.547301	0.135826	4.02941	5.59e-05	0.00446641
Mis12	852.211	0.254525	0.0633675	4.01666	5.9e-05	0.00469075
Tgm3	920.524	-1.7273	0.430217	-4.01496	5.95e-05	0.00470371
Per3	150.63	-0.650381	0.162113	-4.0119	6.02e-05	0.00474402
Itih2	22.2512	-1.03875	0.259136	-4.0085	6.11e-05	0.00477614
Krtap13	7.08902	2.73742	0.682952	4.00822	6.12e-05	0.00477614
Scn2b	186.629	-0.430481	0.107511	-4.00408	6.23e-05	0.00483933
Il18	391.138	-0.57703	0.144345	-3.99757	6.4e-05	0.0049489
Mrgprg	9.89525	2.54155	0.635907	3.99673	6.42e-05	0.0049489
Ccl7	28.0198	1.49112	0.373468	3.99263	6.53e-05	0.00501345
Bmx	116.69	0.455208	0.114063	3.99086	6.58e-05	0.00502141
Lats2	1052.03	-0.324687	0.0813707	-3.99022	6.6e-05	0.00502141
4921529L05Rik	11.2272	1.41993	0.356889	3.97862	6.93e-05	0.00525026
Rps6ka5	141.057	-0.455938	0.114719	-3.97438	7.06e-05	0.00532208
9130008F23Rik	383.86	0.548358	0.138126	3.96998	7.19e-05	0.00539846
Trak1	5405.54	0.307384	0.0774679	3.96789	7.25e-05	0.0054231
Clec4a1	87.9659	0.637084	0.160717	3.96402	7.37e-05	0.00544329
Gtse1	271.987	0.44434	0.112066	3.96498	7.34e-05	0.00544329
Phex	5.96534	-1.69064	0.426457	-3.96439	7.36e-05	0.00544329
Slc16a9	262.625	-0.873982	0.220543	-3.96287	7.41e-05	0.0054469
Anxa13_1	1226.78	0.937066	0.236521	3.96188	7.44e-05	0.00544714
Alox5	266.826	0.520424	0.131523	3.95689	7.59e-05	0.00553921
Mcts2	129.343	0.403364	0.102	3.95455	7.67e-05	0.00557089
Haspin	299.962	0.425912	0.107807	3.95069	7.79e-05	0.00563857
Ifrd2	1142.4	0.301576	0.0763559	3.94961	7.83e-05	0.00564124
Foxred2	73.2771	-0.627265	0.158955	-3.94618	7.94e-05	0.00569932
Esr1	97.5252	-0.621969	0.157728	-3.94331	8.04e-05	0.00574493
Pglyrp1	4298.32	0.363983	0.0924876	3.93548	8.3e-05	0.0059019
Serpina9	6.77987	-1.55111	0.394192	-3.93492	8.32e-05	0.0059019
Sell	90.8531	-3.11819	0.793711	-3.92861	8.54e-05	0.0060348
Myo5c	2909.35	0.453637	0.115542	3.92616	8.63e-05	0.00607248
Gm39572	6.08772	-1.87744	0.478547	-3.92321	8.74e-05	0.00612319
Tsku	672.15	-0.825468	0.210551	-3.92051	8.84e-05	0.00616791
Cbln3	106.685	0.610161	0.155879	3.91434	9.07e-05	0.006298
Sema3d	118.31	-0.671233	0.171513	-3.9136	9.09e-05	0.006298
Septin6	615.801	-0.374519	0.095745	-3.91163	9.17e-05	0.00632491
Cplx2	521.072	-0.356326	0.0911346	-3.90989	9.23e-05	0.00634606
Rnf150	579.659	-0.474815	0.121487	-3.90837	9.29e-05	0.00636156
Tor3a	1732.98	0.445621	0.114279	3.8994	9.64e-05	0.00657654
Negr1	201.044	-0.367199	0.0941991	-3.89812	9.69e-05	0.00658627
Ccna2	2048.94	0.344914	0.0887888	3.88465	0.000102476	0.00693566
S1pr1	334.984	-0.686064	0.176731	-3.88197	0.000103612	0.00698598
Hsp90b1	22634.3	0.461842	0.11907	3.87872	0.000105006	0.00705321
Egln3	1852.59	0.879801	0.227022	3.8754	0.00010645	0.00712335
Aldh6a1	1193.23	-0.399509	0.103253	-3.86923	0.000109181	0.00727876
Bcan	72.8494	0.515059	0.133522	3.85748	0.000114564	0.00755273
Brca1	293.508	0.399962	0.103664	3.85825	0.000114203	0.00755273
Irs1	166.203	-0.513128	0.133013	-3.85774	0.00011444	0.00755273
Aqp1	4808.75	-0.401542	0.104137	-3.8559	0.000115305	0.00755283
C4bp	333.578	0.895349	0.232216	3.85567	0.000115414	0.00755283
Mcpt1	214.808	2.67423	0.693756	3.85472	0.000115862	0.00755439
Cdc7	181.325	0.51746	0.134356	3.8514	0.000117444	0.0076296
Itk	56.017	-1.78619	0.466157	-3.83173	0.000127247	0.00823638
Ifi213	21.2109	-1.79307	0.469274	-3.82094	0.000132942	0.00855374
Tssc4	666.573	0.33713	0.0882393	3.82063	0.000133112	0.00855374
Cnr1	238.791	-0.446818	0.117081	-3.81631	0.000135462	0.00867348
Slc22a3	52.4654	-0.781356	0.205218	-3.80744	0.000140413	0.00895824
Actr1a	4702.28	0.135553	0.0356117	3.80643	0.000140988	0.00896284
Bcl11a	281.343	-0.467291	0.122823	-3.8046	0.000142036	0.00899729
Vtn	52.6386	-1.29368	0.340729	-3.79681	0.000146569	0.00925149
Pdzrn4	35.7291	-0.744621	0.196172	-3.79575	0.0001472	0.00925852
Dnah6	7.09811	-2.17378	0.573058	-3.79329	0.000148663	0.00928489
Sin3a	1668.37	-0.199184	0.0525017	-3.79385	0.000148326	0.00928489
Cma2	19.6928	3.81346	1.00558	3.79231	0.00014925	0.00928901
Gm15848	46.9765	0.736838	0.194379	3.79073	0.000150208	0.00931604
Adamts19	82.8961	-0.499214	0.131981	-3.78247	0.000155277	0.00959698
Prrg3	117.611	-0.42954	0.113682	-3.77843	0.000157823	0.00968705
Rrm2	748.29	0.464772	0.12298	3.77925	0.000157304	0.00968705
Ighg1_2	5.49235	2.90373	0.769376	3.77414	0.00016056	0.0098212
Abca1	564.905	-0.671679	0.178131	-3.77069	0.000162797	0.00989004
Ank	2115.38	-0.349286	0.0926133	-3.77145	0.000162302	0.00989004
Clptm1l	3405.91	0.202721	0.0537792	3.76951	0.000163568	0.00990307
Jam3	373.03	-0.424246	0.112634	-3.7666	0.000165483	0.00998508
Dkkl1	37.5466	1.11384	0.295939	3.76374	0.00016739	0.010066
Chit1	6.02733	2.46044	0.654134	3.76136	0.000168992	0.0101281
Cks1b	381.096	0.477588	0.127115	3.75714	0.000171868	0.010242
Il10	6.54841	1.60686	0.427805	3.75605	0.000172617	0.010242
Nr3c2	2915.89	-0.369331	0.0983264	-3.75618	0.000172528	0.010242
Duox2	7694.24	1.0319	0.274825	3.75473	0.000173526	0.0102617
Cyp1b1	74.402	-2.12404	0.566438	-3.74981	0.000176968	0.0104306
Orai1	612.749	0.487742	0.130306	3.74305	0.000181798	0.0106799
Rab27a	2025.12	0.449507	0.120182	3.74022	0.000183861	0.0107656
Cep83os	202.615	-0.36811	0.0985298	-3.73603	0.000186946	0.0109103
1810046K07Rik	49.3883	0.664739	0.17801	3.73428	0.000188255	0.0109508
Bub3	1939.71	0.206759	0.0554092	3.73149	0.000190347	0.010971
Dbf4	488.99	0.352765	0.0945533	3.73086	0.000190827	0.010971
Foxa3	1798.24	0.35016	0.0938629	3.73054	0.000191068	0.010971
Kcnk1	3457.65	0.286677	0.0768214	3.73174	0.000190164	0.010971
Mydgf	1648.46	0.335696	0.0901619	3.72326	0.000196666	0.0112561
Cul7	383.307	-0.39074	0.105048	-3.71962	0.000199521	0.0113466
Pkhd1	41.8284	-0.742162	0.199517	-3.7198	0.000199382	0.0113466
Dnah7b	17.7156	-0.790416	0.212557	-3.7186	0.000200327	0.0113561
Etv1	517.391	-0.30739	0.0827626	-3.71412	0.000203911	0.0114995
Hyou1	5432.03	0.60809	0.163737	3.71383	0.000204148	0.0114995
Dcun1d4	558.332	-0.234483	0.0631721	-3.71182	0.000205774	0.0115182
Nol10	228.53	0.356448	0.0960195	3.71224	0.00020543	0.0115182
Dynll1	4321.93	0.348803	0.0940103	3.71026	0.000207042	0.0115528
Rgs17	734.588	-0.529079	0.142678	-3.70821	0.000208728	0.0116105
Cadm1	303.945	-0.350801	0.0947593	-3.70202	0.000213889	0.0118125
Nmnat3	162.009	-0.472906	0.127761	-3.70148	0.00021435	0.0118125
Slc16a2	181.757	-0.5203	0.140525	-3.70253	0.00021346	0.0118125
Arf4	4890.78	0.245015	0.0663206	3.6944	0.000220409	0.0120716
Arf4_1	4890.78	0.245015	0.0663206	3.6944	0.000220409	0.0120716
Mmp13	92.0206	0.68282	0.18495	3.69191	0.000222579	0.0121531
Gm26908	42.1344	-0.903524	0.244884	-3.68961	0.000224602	0.0122261
Cmc2	298.615	0.362436	0.0982549	3.68873	0.000225377	0.0122308
Lepr	434.187	-0.63366	0.171877	-3.6867	0.000227179	0.0122838
Ube2s	2114.07	0.369471	0.100234	3.68608	0.000227734	0.0122838
Swsap1	319.732	0.244418	0.0663291	3.68493	0.000228766	0.0123022
Ntn1	1133.05	-0.363606	0.0987101	-3.68358	0.000229985	0.0123305
Fut1	87.9156	0.603735	0.164096	3.67915	0.000234017	0.012509
Cdk2ap1	1842.99	0.212921	0.0580122	3.67027	0.000242294	0.0128358
Nipal2	1216.59	0.341171	0.0929433	3.67074	0.000241846	0.0128358
Spcs2	4041.97	0.359814	0.0980214	3.67076	0.000241826	0.0128358
Txndc11	1256.62	0.316298	0.0862237	3.66834	0.000244132	0.0128948
Cyp3a13	4011.42	-0.525476	0.143369	-3.6652	0.000247146	0.012977
Pla2g2d	80.8256	-1.79843	0.490593	-3.66583	0.000246534	0.012977
Ppp1r14b	1113.4	0.344735	0.0941287	3.66238	0.000249881	0.0130644
Rpn2	9125.13	0.196121	0.053556	3.66198	0.000250278	0.0130644
Ldah	1479.15	0.205791	0.0562094	3.66115	0.000251083	0.013068
Gclc	1920.18	-0.315628	0.0864868	-3.64944	0.000262813	0.0136387
Cops7b	464.788	0.239459	0.0656363	3.64826	0.000264019	0.0136615
9530053A07Rik	25.4034	1.41665	0.388793	3.64373	0.000268716	0.013829
Thop1	894.657	0.350278	0.0961341	3.64364	0.000268811	0.013829
2310047K21Rik	81.5882	0.460378	0.126455	3.64065	0.000271949	0.0139224
Pald1	215.045	-0.340735	0.0935978	-3.64042	0.000272191	0.0139224
Glud1	5465.08	-0.209769	0.0576544	-3.63838	0.000274355	0.0139929
Nptx1	96.5817	0.970547	0.266859	3.63693	0.000275911	0.0140321
Cables1	1146.98	-0.37135	0.102162	-3.63491	0.000278079	0.0140951
Letm1	4711.47	0.22364	0.0615359	3.6343	0.000278734	0.0140951
4930581F22Rik	45.8046	0.864277	0.237905	3.63287	0.000280284	0.0140971
Atm	836.333	-0.368663	0.101484	-3.63274	0.00028043	0.0140971
Mamdc2	450.012	-0.305095	0.0840169	-3.63135	0.000281941	0.0140971
Mmp9	73.442	-0.730667	0.201182	-3.63187	0.000281373	0.0140971
Thsd7a	139.63	-0.425602	0.117338	-3.62714	0.000286576	0.0142887
Kctd12b	158.582	-0.426088	0.117579	-3.62386	0.00029024	0.0144309
Kcnk2	130.208	-0.442957	0.122273	-3.6227	0.000291545	0.0144416
Tpsg1	1958.86	0.501157	0.138363	3.62203	0.000292296	0.0144416
Ube2c	898.959	0.421424	0.116367	3.62151	0.000292889	0.0144416
Gpr146	173.748	-0.609731	0.16841	-3.62052	0.000294011	0.0144512
Limk1	216.652	0.312181	0.0862401	3.61991	0.000294708	0.0144512
Col23a1	475.105	-0.415548	0.114999	-3.6135	0.000302091	0.0147726
Chmp7	1406.34	0.151838	0.0421743	3.60024	0.00031792	0.0154481
Engase	860.944	-0.266701	0.0741032	-3.59905	0.000319377	0.0154481
Mthfd1l	391.428	0.322342	0.0895373	3.60008	0.000318116	0.0154481
Scnn1b	150.462	-0.701595	0.194909	-3.59961	0.0003187	0.0154481
Dad1	3474.51	0.276874	0.0770933	3.59141	0.000328895	0.0158654
1700066B19Rik	817.929	0.472744	0.131717	3.5891	0.00033182	0.0159632
Eva1c	36.7135	-0.683395	0.190494	-3.58749	0.00033388	0.015976
Osbpl1a	317.692	-0.331335	0.092346	-3.58797	0.000333265	0.015976
Gmppb	1731.99	0.389677	0.108645	3.58671	0.000334874	0.0159806
Insrr	198.403	-0.69879	0.195056	-3.58252	0.000340299	0.0161696
Kif22	633.715	0.382862	0.106877	3.58225	0.000340652	0.0161696
Clec14a	577.881	-0.435706	0.121732	-3.57922	0.000344628	0.0162715
Prkar2b	356.321	-0.478807	0.133749	-3.57989	0.000343736	0.0162715
Clec4a2	37.0691	0.813064	0.227227	3.5782	0.000345968	0.0162916
Nr1d1	825.839	-1.14824	0.321062	-3.57638	0.000348381	0.016362
Rftn2	335.896	-0.406072	0.113763	-3.56946	0.000357713	0.0167561
Clstn3	71.3246	-0.453636	0.127124	-3.56846	0.000359085	0.0167761
Mxd1	15066.7	0.359848	0.100906	3.56618	0.000362228	0.0168787
Tspan9	1250.56	-0.230875	0.0647999	-3.56289	0.000366791	0.0170467
Wfdc18	132.717	0.667801	0.187489	3.56181	0.00036831	0.0170727
Clca3b	7604.92	0.676885	0.190185	3.55909	0.000372148	0.0171612
Traip	127.115	0.44386	0.124696	3.55955	0.000371495	0.0171612
Tram1	3152.82	0.246284	0.0692226	3.55786	0.000373895	0.0171972
Hspa5	28329.8	0.592282	0.166602	3.55506	0.000377887	0.0173361
Gm15998	156.038	-0.801233	0.225772	-3.54886	0.000386909	0.0176937
Lgals12	865.887	0.463092	0.130509	3.54834	0.00038767	0.0176937
Igf2	217.402	-0.469921	0.132557	-3.54506	0.000392523	0.0178693
Hcar1	141.52	-0.503191	0.14198	-3.54411	0.000393942	0.0178882
Cacna2d1	705.561	-0.246595	0.0695932	-3.54338	0.000395031	0.017892
Camk1d	3391.92	0.435881	0.123138	3.53978	0.000400462	0.0180005
Fam72a	40.084	0.525546	0.14842	3.54093	0.000398722	0.0180005
Scaper	409.657	-0.270593	0.0764418	-3.53985	0.000400348	0.0180005
Pgam1	7963.67	0.218037	0.0616704	3.53553	0.000406958	0.0182465
Nfe2l2	6084.37	-0.218511	0.061907	-3.52967	0.000416084	0.0185622
Sh2d7	360.659	0.345879	0.0979799	3.5301	0.000415399	0.0185622
Atf4	5032.29	0.265385	0.0752128	3.52845	0.000417997	0.0185683
Pdk3	754.216	0.298473	0.0845951	3.52826	0.000418308	0.0185683
Wdr19	146.096	-0.458156	0.129889	-3.52728	0.000419858	0.0185907
Muc1	64.0874	-0.822991	0.233501	-3.52457	0.000424169	0.0187156
Sec61a1	7039.42	0.269408	0.0764454	3.52419	0.000424781	0.0187156
Cdc45	113.467	0.422535	0.119988	3.52147	0.000429155	0.0188163
Pdia3	20431.3	0.306639	0.0870892	3.52098	0.000429963	0.0188163
Tedc1	511.301	0.308595	0.087649	3.52081	0.000430238	0.0188163
Astn2	67.3173	-0.534682	0.152099	-3.51536	0.000439158	0.0191593
Slc22a1	1082.33	0.385902	0.109861	3.51263	0.000443694	0.0193099
Alox15	30.8041	1.1652	0.332243	3.50708	0.00045305	0.0193853
Arhgap20	658.466	-0.591278	0.168574	-3.50752	0.000452296	0.0193853
Fads6	77.1342	-0.491696	0.140186	-3.50746	0.000452409	0.0193853
Meox2	36.1885	-1.04272	0.297202	-3.50847	0.000450693	0.0193853
Mrpl36	1142.72	0.254408	0.0725234	3.50794	0.000451587	0.0193853
Wfdc2	1306.3	-0.459513	0.130919	-3.5099	0.000448272	0.0193853
Wls	3396.08	-0.335483	0.0955777	-3.51005	0.000448017	0.0193853
Dkk2	136.528	-0.378429	0.107924	-3.50643	0.000454169	0.0193866
B130016D09Rik	12.4252	-1.32343	0.377806	-3.50294	0.000460153	0.019595
Tmed3	3865.78	0.399593	0.114173	3.49988	0.000465474	0.0197743
Gm17029_1	10.074	1.25523	0.358784	3.49857	0.000467758	0.019824
Klhl4	83.2617	-0.601618	0.17226	-3.49249	0.000478534	0.0202326
2310030G06Rik	339.706	0.327748	0.0938951	3.49057	0.000481986	0.0203302
4930480K23Rik	37.1531	-0.645296	0.184934	-3.48933	0.000484239	0.020377
Clec1a	44.5551	-0.90705	0.260053	-3.48794	0.000486748	0.0204152
Gm10614	13.7007	-1.12717	0.323197	-3.48756	0.000487442	0.0204152
Tmem248	1906.12	0.236389	0.0678051	3.48631	0.000489734	0.0204372
Vgll3	161.635	-0.3934	0.112851	-3.48602	0.000490263	0.0204372
Map2k6	615.849	-0.358356	0.102856	-3.48406	0.000493868	0.0205394
Clec4a3	54.0907	0.808913	0.232395	3.48076	0.000499991	0.0207455
Ceacam1	116623	0.361687	0.103957	3.47921	0.000502893	0.0208174
Cyp2f2	14.8013	-1.14702	0.329785	-3.4781	0.000504982	0.0208554
Erlin1	1747.43	-0.304224	0.0875461	-3.47501	0.000510832	0.0210482
Pcyox1l	343.27	0.303113	0.0873217	3.47122	0.000518095	0.0212981
1700097N02Rik	34.7835	0.698761	0.201569	3.46661	0.000527067	0.0213837
Eepd1	345.976	-0.350356	0.101036	-3.46763	0.000525076	0.0213837
Igf2r	4658.05	0.421813	0.121663	3.46707	0.000526169	0.0213837
Il7r	63.7327	-1.17692	0.339505	-3.46657	0.000527139	0.0213837
Zhx1	643.708	-0.181933	0.0524841	-3.46645	0.000527385	0.0213837
Zhx1_1	643.708	-0.181933	0.0524841	-3.46645	0.000527385	0.0213837
Mcpt2	100.175	2.53102	0.730442	3.46505	0.000530128	0.0214461
Gm13420	45.6871	0.664075	0.1917	3.46413	0.000531946	0.0214708
Aunip	100.97	0.466739	0.134969	3.45812	0.000543967	0.0218077
Erg	126.528	-0.511508	0.147898	-3.45853	0.000543137	0.0218077
Rab11fip2	250.237	-0.330629	0.095582	-3.45911	0.000541965	0.0218077
Misp3	57.74	0.705537	0.204163	3.45575	0.000548764	0.0219506
Nek2	584.243	0.343975	0.0996666	3.45125	0.000557989	0.0222695
Apoh	30.833	1.17686	0.341307	3.4481	0.000564546	0.0224214
Chrdl1	344.665	-0.453031	0.13137	-3.44852	0.000563669	0.0224214
Plscr4	261.652	-0.413706	0.119998	-3.44761	0.000565573	0.0224214
Utp14b	671.846	-0.605034	0.175746	-3.44266	0.000576024	0.0227849
Unc13c	25.1122	-0.62381	0.181367	-3.43948	0.000582829	0.023003
Rapgef4	154.692	-0.489409	0.142391	-3.43707	0.000588047	0.0231065
Tmem140	1066.69	-0.418428	0.121738	-3.43711	0.000587948	0.0231065
Hid1	2708.58	0.306245	0.0892026	3.43314	0.000596632	0.0233922
Adamtsl1	178.037	-0.517978	0.151312	-3.42325	0.000618775	0.0241031
Lman1	2739.54	0.246071	0.0718829	3.42323	0.000618828	0.0241031
St3gal4	10450	0.893307	0.260948	3.42332	0.000618621	0.0241031
Hbs1l	1925.19	0.170365	0.0498267	3.41915	0.000628174	0.0244035
Tekt1	21.5779	0.907938	0.265582	3.41867	0.00062928	0.0244035
Stab2	53.1805	-2.02373	0.592502	-3.41556	0.000636517	0.0246304
Bcat2	1764.58	0.290239	0.0850347	3.41318	0.000642106	0.0247391
Pbld1	170.454	-0.850518	0.249155	-3.41361	0.000641071	0.0247391
Nrn1	219.286	-0.525131	0.154016	-3.40959	0.000650595	0.0250121
Chl1	289.732	-0.369787	0.108611	-3.4047	0.000662371	0.025153
Mms22l	237.352	0.356287	0.104614	3.40573	0.00065988	0.025153
Mogs	2185.56	0.222875	0.065419	3.40689	0.000657077	0.025153
Nt5e	1748.09	0.696225	0.204521	3.40418	0.000663639	0.025153
Slc35f2	476.131	0.507316	0.149019	3.40436	0.000663188	0.025153
Tek	331.031	-0.35425	0.104032	-3.40519	0.000661181	0.025153
Trat1	46.4056	1.32034	0.387883	3.40397	0.000664152	0.025153
Gm32861	49.6872	-0.74633	0.219303	-3.40319	0.000666028	0.0251705
Siglec1	117.602	-1.65677	0.486979	-3.40213	0.000668618	0.0252148
Aurka	621.289	0.319592	0.0939772	3.40074	0.000672031	0.02529
Cdh19	162.829	-0.523613	0.154099	-3.39791	0.000679031	0.0253358
Derl1	3138.04	0.168273	0.049528	3.39754	0.000679952	0.0253358
Kcna5	52.8042	-0.540333	0.159015	-3.398	0.000678795	0.0253358
Ldha	29511.8	0.309823	0.0911729	3.39819	0.000678321	0.0253358
Usp16	1189.44	0.176732	0.0520203	3.39737	0.000680365	0.0253358
Mcpt9	5.50878	3.83204	1.12821	3.39658	0.000682345	0.0253564
Tpx2	978.792	0.343928	0.101464	3.38967	0.000699778	0.0259501
Lck	149.705	-0.982933	0.290195	-3.38714	0.000706246	0.0261185
Rcan2	136.268	-0.34256	0.101147	-3.38675	0.000707255	0.0261185
Snx30	422.904	-0.401144	0.118474	-3.38591	0.000709422	0.0261443
Adm	209.752	0.411825	0.121895	3.37853	0.00072874	0.0265813
Eml6	81.4259	-0.516311	0.152759	-3.37991	0.000725084	0.0265813
Farsa	731.269	0.223832	0.0662243	3.37991	0.000725088	0.0265813
Frem2	144.562	-0.536044	0.158662	-3.37853	0.000728745	0.0265813
Peg3	452.796	-0.405977	0.120158	-3.37869	0.000728327	0.0265813
Slc7a5	565.155	0.383564	0.11357	3.37734	0.000731914	0.0266423
Gm39584	22.4373	1.15576	0.342658	3.37293	0.000743723	0.0269946
Lrrn1	31.8727	-0.565236	0.167597	-3.3726	0.000744626	0.0269946
Ugt2b36	101.795	-0.659641	0.195649	-3.37155	0.000747463	0.0270424
Cnksr3	1119.29	-0.394996	0.117177	-3.37094	0.000749109	0.0270469
Cd8b1	17.03	-3.55945	1.05642	-3.36935	0.000753454	0.0271487
Ecm2	266.831	-0.308292	0.0915753	-3.36654	0.000761163	0.0273711
Gm31255	49.0289	-0.538541	0.160325	-3.35905	0.000782108	0.0280676
Tnfsf13	1119.3	0.464691	0.138381	3.35806	0.000784911	0.0281115
Fam117a	377.384	-0.350423	0.104401	-3.3565	0.000789343	0.0281516
Lax1	208.814	0.847101	0.252365	3.35666	0.000788909	0.0281516
Sult1a1	5317.99	-0.576059	0.17165	-3.356	0.000790776	0.0281516
Cdh6	83.8416	-0.482543	0.143931	-3.3526	0.000800556	0.0284429
Mmrn1	867.977	-0.322195	0.0962282	-3.34824	0.000813259	0.0287222
Slc1a3	102.239	-0.971305	0.290055	-3.3487	0.000811924	0.0287222
Txnl4b	235.793	0.284238	0.0848725	3.349	0.000811044	0.0287222
Entpd5	6271.23	-0.372732	0.111475	-3.34365	0.000826853	0.0291215
Oosp1	10.7141	1.97104	0.589547	3.34332	0.000827835	0.0291215
Nek2_1	471.264	0.293688	0.0878848	3.34174	0.000832553	0.0292016
Sec61g	1590.58	0.425448	0.127324	3.34146	0.000833394	0.0292016
Aar2	909.641	0.169844	0.0508594	3.33948	0.000839356	0.0293527
Ar	68.8815	-0.766191	0.229709	-3.33549	0.000851507	0.0297193
Il33	166.668	-0.771691	0.231506	-3.33335	0.00085808	0.0298901
Abat	3315.77	-0.382232	0.114773	-3.33034	0.000867415	0.0301562
Myrip	529.669	0.38707	0.11631	3.32791	0.000874986	0.0303601
Ms4a4b	36.9503	-2.03201	0.61084	-3.32658	0.000879175	0.0303932
Pabpc1l2b	49.3996	-0.624175	0.187636	-3.32653	0.000879354	0.0303932
Armcx6	125.985	-0.452115	0.135938	-3.32589	0.000881365	0.0304037
Kmt5a	4558.51	0.151971	0.0457351	3.32285	0.000891014	0.0306771
Serp1	12735.6	0.443685	0.133609	3.32078	0.000897653	0.030846
Dnajc6	82.1227	-0.43989	0.132503	-3.31985	0.00090065	0.0308894
Cdk2ap2	1091.74	0.249361	0.0751732	3.31715	0.000909414	0.0310107
Gm46220	12.5861	1.04197	0.314062	3.31772	0.000907551	0.0310107
Satb1	398.897	-0.542308	0.16346	-3.31768	0.000907689	0.0310107
Pard6g	188.444	-0.278755	0.0840799	-3.31536	0.00091526	0.0311504
Cd14	806.613	0.393245	0.118681	3.31346	0.000921501	0.0312462
Ephb6	73.2464	-0.495444	0.149526	-3.31343	0.000921587	0.0312462
Crppa	93.909	-0.402587	0.121558	-3.31191	0.000926627	0.0313573
Prps2	1086.45	-0.208385	0.0629305	-3.31136	0.000928443	0.0313592
Tubg1	406.713	0.232072	0.0701344	3.30896	0.000936441	0.0315694
Aldh1l2	294.094	0.692748	0.209427	3.30782	0.000940245	0.0316377
Cacna1s	42.0377	1.20067	0.363295	3.30496	0.00094991	0.031849
Srp9	2334.97	0.388062	0.11742	3.3049	0.000950102	0.031849
Oas1a	1321.9	0.370673	0.112212	3.30333	0.000955434	0.0319075
Zbtb37	254.207	-0.334689	0.101304	-3.30379	0.000953871	0.0319075
Ankrd54	384.108	0.242686	0.0735503	3.2996	0.000968243	0.0320794
Cadm3	450.641	-0.282941	0.0857199	-3.30076	0.000964236	0.0320794
Cyp2s1	2875.18	-0.339053	0.102732	-3.30037	0.000965586	0.0320794
Ero1b	392.939	0.325743	0.0987068	3.30011	0.000966463	0.0320794
Hao2	5126.82	-0.53576	0.162391	-3.2992	0.000969592	0.0320794
Adrm1	1815.51	0.185908	0.0563708	3.29795	0.000973918	0.0321032
St3gal3	2614.15	0.410029	0.124323	3.2981	0.000973425	0.0321032
Timp2	3664.13	-0.193017	0.0585751	-3.29521	0.000983498	0.0323591
Ighv6-3_1	32.5506	1.94242	0.590251	3.29083	0.000998908	0.0327451
Themis	14.8384	-2.06139	0.626357	-3.29108	0.000998037	0.0327451
Ddah1	1822.69	0.303088	0.0921733	3.28824	0.00100817	0.0329274
Syt16	11.7546	-0.881079	0.267947	-3.28826	0.00100808	0.0329274
Ssr1	5581.85	0.244318	0.0743538	3.28589	0.0010166	0.0331418
Prex2	301.381	-0.371642	0.113148	-3.28457	0.0010214	0.0332374
Dap	3006.59	0.216605	0.0659899	3.28239	0.00102931	0.0333121
Flrt2	201.787	-0.361658	0.110167	-3.28281	0.00102777	0.0333121
Il1rap	305.21	-0.305528	0.09306	-3.28313	0.00102661	0.0333121
Il1r1	978.105	-0.355372	0.108286	-3.28179	0.00103151	0.033323
Fn3k	28.1889	-1.05961	0.323028	-3.28026	0.00103713	0.0334436
Greb1l	210.776	-0.543403	0.165691	-3.27962	0.00103946	0.0334582
Slc7a2	68.5022	-0.497398	0.151785	-3.27699	0.00104918	0.0337102
Nfxl1	579.273	0.234386	0.0715622	3.27528	0.00105558	0.0337937
Piwil4	170.312	-0.415494	0.126854	-3.27538	0.0010552	0.0337937
Mapk8ip2	158.569	-0.348296	0.106389	-3.27379	0.00106114	0.0338761
Mrpl35	626.879	0.185374	0.0566274	3.27358	0.00106196	0.0338761
Cavin2	1991.55	-0.29251	0.089429	-3.27086	0.00107221	0.034081
Znhit1	893.253	0.263483	0.080551	3.27101	0.00107163	0.034081
Asf1b	354.418	0.313847	0.0960407	3.26785	0.00108366	0.0343726
Tet1	64.7976	-0.595861	0.182363	-3.26744	0.00108525	0.0343726
Ces2a	6818.55	-0.658743	0.201806	-3.26424	0.00109757	0.0347011
4930417H01Rik	15.8114	1.27753	0.391467	3.26343	0.00110071	0.0347388
Ckmt2	27.7182	-0.733688	0.224964	-3.26135	0.00110883	0.03492
Ddias	115.397	0.423048	0.129842	3.25818	0.0011213	0.03492
Faap24	200.087	0.254798	0.0781453	3.26056	0.00111191	0.03492
H2bc23	18.731	-0.900037	0.276257	-3.25796	0.00112215	0.03492
H4bc24	18.731	-0.900037	0.276257	-3.25796	0.00112215	0.03492
Inmt	63.1455	-1.12897	0.346454	-3.25865	0.00111944	0.03492
Lrrc19	1227.94	-0.348608	0.106941	-3.25982	0.00111483	0.03492
Wdr6	1177.67	-0.330272	0.101332	-3.25931	0.00111683	0.03492
Ap3s1	1829.53	0.32285	0.0991576	3.25592	0.00113024	0.0351103
Mybl2	352.098	0.291825	0.0896801	3.25407	0.00113766	0.0352792
Nfkbia	1860.31	0.280349	0.0862117	3.25187	0.00114649	0.0354913
9130024F11Rik	364.54	-0.33268	0.102325	-3.25122	0.00114911	0.0355105
Cmtm7	325.06	0.498713	0.153456	3.24988	0.00115452	0.035616
Entr1	1273.86	0.224316	0.0690948	3.24649	0.00116837	0.0359127
Ndst4	66.5176	-0.5691	0.175321	-3.24605	0.00117019	0.0359127
Serpina10	13.1499	-1.5772	0.485826	-3.24644	0.00116858	0.0359127
Herc3	380.46	-0.411751	0.126957	-3.24323	0.00118183	0.0360216
Hhat	46.6888	-0.478897	0.147659	-3.24326	0.00118169	0.0360216
Ipcef1	46.1449	-1.19942	0.369782	-3.24359	0.00118034	0.0360216
Slfn8	38.8859	-1.17974	0.363648	-3.24418	0.0011779	0.0360216
Sytl2	3433.04	0.369618	0.114035	3.24127	0.00118997	0.0362075
Ltbp2	88.0658	-1.43186	0.442184	-3.23816	0.00120304	0.0364861
Tlr3	1088	0.263109	0.0812536	3.23812	0.00120322	0.0364861
Pelo	552.173	0.236822	0.0731568	3.23718	0.00120715	0.0365431
Serpinb2	7.69217	1.52415	0.471057	3.2356	0.00121386	0.0366838
Myadm_1	5924.01	0.399484	0.123486	3.23506	0.00121619	0.0366917
Abca8a	428.123	-0.383363	0.118542	-3.23398	0.00122078	0.0367681
Smpdl3b	210.929	0.545581	0.168763	3.23282	0.00122574	0.0368483
Stxbp5l	38.2352	-0.542166	0.167729	-3.23239	0.00122759	0.0368483
Cebpe	8.43625	1.37477	0.425449	3.23135	0.00123208	0.0369208
Rnft2	44.2261	-0.477447	0.147909	-3.22797	0.00124671	0.0372966
Bhlhb9	174.286	-0.316802	0.0981663	-3.22719	0.00125011	0.0373058
Capn6	47.9166	-0.81676	0.253107	-3.22694	0.00125121	0.0373058
Sptbn2	390.038	-0.487181	0.151035	-3.22563	0.00125698	0.0373526
Tmem87b	1994.24	-0.124474	0.038588	-3.22571	0.00125661	0.0373526
Tmed9	4840.44	0.242506	0.0752062	3.22454	0.00126174	0.0374113
Ube2n	3250.35	0.219164	0.0679741	3.22422	0.00126316	0.0374113
Ptprm	303.953	-0.336469	0.104385	-3.22335	0.00126702	0.0374635
1700057G04Rik	8.44726	-1.17652	0.365337	-3.22036	0.00128031	0.0375704
Clps	2130.31	1.31109	0.407297	3.21899	0.00128642	0.0375704
Clps_1	2130.31	1.31109	0.407297	3.21899	0.00128642	0.0375704
Cnr2	40.0785	-1.35138	0.419846	-3.21875	0.00128753	0.0375704
Fbxo5	268.506	0.317326	0.0985232	3.22082	0.00127824	0.0375704
Gfra1	313.692	-0.314144	0.0975591	-3.22003	0.00128176	0.0375704
Pgd	8093.5	0.210959	0.0655134	3.22008	0.00128154	0.0375704
Psme3	2375.9	0.226398	0.0703098	3.22001	0.00128187	0.0375704
Abca8b	175.092	-0.427147	0.132733	-3.21809	0.00129046	0.0375943
Dcx	13.4259	-0.946657	0.294405	-3.2155	0.0013022	0.0378744
Pde8b	336.718	-0.494816	0.154045	-3.21215	0.00131747	0.0382202
Phf10	1157.57	0.216632	0.0674457	3.21195	0.00131838	0.0382202
Bmp3	2284.81	-0.49793	0.155057	-3.21127	0.0013215	0.0382484
Gal3st2c	40.3019	-0.952443	0.296647	-3.2107	0.00132412	0.0382619
Cd300lg	168.468	-0.629547	0.196222	-3.20835	0.001335	0.0385136
Nxpe2	2026.61	-0.744562	0.232114	-3.20774	0.00133784	0.0385333
Col6a5	124.577	0.542344	0.169242	3.20454	0.00135276	0.0387748
Gm39326	17.5432	1.10656	0.345232	3.20525	0.00134945	0.0387748
Serinc5	2402.69	-0.228377	0.0712607	-3.20482	0.00135148	0.0387748
Gm33617	31.1707	0.695181	0.216978	3.20392	0.00135569	0.0387962
Pycr1	520.054	0.388578	0.121309	3.20322	0.00135901	0.0388289
Zfp608	425.752	-0.348399	0.108798	-3.20225	0.00136359	0.0388972
Agfg2	852.209	-0.291739	0.0911633	-3.20018	0.00137341	0.039107
Art2b	21.5219	-1.68301	0.525976	-3.19978	0.00137534	0.039107
Alox15_1	17.6671	1.22316	0.382682	3.19628	0.0013921	0.0395206
Ffar2	968.341	-0.278491	0.087183	-3.19433	0.00140155	0.0397039
Gm30286	122.93	1.36371	0.426955	3.19403	0.00140302	0.0397039
Fam174b	2877.45	0.230705	0.0723424	3.18907	0.00142732	0.0401999
Vsig2	342.564	-0.342941	0.107529	-3.18929	0.00142623	0.0401999
Zc3h6	119.181	-0.586306	0.183797	-3.18996	0.00142293	0.0401999
Stxbp6	1112.83	0.242584	0.0761433	3.18589	0.00144309	0.0405797
Cd27	15.3632	-1.78042	0.559	-3.18501	0.00144749	0.0406394
E230014E18Rik	15.1443	0.716997	0.225264	3.18292	0.00145798	0.0406961
Hk3	39.561	-0.978835	0.30754	-3.18279	0.00145866	0.0406961
Prkg1	336.709	-0.332637	0.104496	-3.18326	0.00145626	0.0406961
Vopp1	1344.23	0.278402	0.0874353	3.1841	0.00145207	0.0406961
Pinx1	138.397	0.315921	0.0992927	3.18171	0.00146406	0.0407829
Atp1a2	747.964	-0.480769	0.151196	-3.17977	0.0014739	0.0407931
Gm30648	5.46114	-1.27365	0.400386	-3.18106	0.00146738	0.0407931
Gmps	1238.96	0.201147	0.0632713	3.17912	0.00147722	0.0407931
Gpr182	52.5022	-0.85139	0.267891	-3.17811	0.00148236	0.0407931
Kcnb2	71.3986	-0.593686	0.186716	-3.17963	0.00147466	0.0407931
Krtcap2	1476.31	0.274449	0.0863502	3.17832	0.0014813	0.0407931
Mdp1	1838.2	0.220889	0.069497	3.1784	0.00148091	0.0407931
Suv39h2	136.786	0.432158	0.135983	3.17804	0.00148276	0.0407931
Slc40a1	3376.51	-0.586347	0.184609	-3.17616	0.0014924	0.040936
Sox6	453.484	-0.546112	0.171943	-3.17613	0.00149255	0.040936
Cul9	245.608	-0.437471	0.137809	-3.17447	0.00150108	0.0410654
Hnmt	132.04	-0.510167	0.160717	-3.17432	0.00150189	0.0410654
Tmem9b	1938.08	0.228555	0.0720146	3.17373	0.00150491	0.041085
Cd55	2457.46	0.697665	0.220175	3.16869	0.0015313	0.0417413
Fstl5	70.0742	-0.419873	0.132586	-3.16679	0.00154131	0.0419175
Stk26	142.018	-0.524153	0.165527	-3.16657	0.00154247	0.0419175
Lef1	28.8181	-2.03004	0.641281	-3.1656	0.00154762	0.0419932
Ak4	1063.02	0.932207	0.294587	3.16445	0.00155376	0.0420318
Tmem98	3249.46	0.201288	0.0636045	3.16468	0.00155251	0.0420318
Shisa2	1462.94	-0.292605	0.0925273	-3.16237	0.00156493	0.0422697
Cdk2ap2_1	801.2	0.258733	0.0818809	3.15987	0.00157841	0.0423129
Coq8a	809.649	-0.46284	0.146456	-3.16027	0.00157624	0.0423129
Fuz	240.442	-0.303137	0.0959021	-3.1609	0.00157283	0.0423129
Sec11c	3102.7	0.438964	0.138853	3.16135	0.00157038	0.0423129
Tdg	1945.38	0.177205	0.0560657	3.16067	0.00157406	0.0423129
Slc30a10	546.623	-0.767685	0.242986	-3.15938	0.00158108	0.0423206
Ston1	1073.47	-0.354293	0.112161	-3.15879	0.00158425	0.0423419
Ermn	35.5421	0.651726	0.206585	3.15476	0.00160633	0.0428675
Ktn1	1128.4	-0.216533	0.0686551	-3.15393	0.00161089	0.0429248
Gpam	940.826	-0.351155	0.111413	-3.15184	0.00162245	0.0431683
Gucy1a1	905.788	-0.260753	0.0827745	-3.15016	0.00163179	0.0433521
Gm15638	22.8416	-0.749061	0.237838	-3.14946	0.00163572	0.0433917
Cpt1a	7223.19	-0.341528	0.108498	-3.14779	0.00164507	0.0435716
Slc35e3	533.551	-0.442088	0.140462	-3.14738	0.0016474	0.0435716
Ccr1	177.218	0.525621	0.167135	3.14489	0.0016615	0.0437496
Krt18	16007.3	0.444853	0.141437	3.14524	0.00165948	0.0437496
Wdyhv1	240.849	0.296882	0.0943791	3.14563	0.00165729	0.0437496
Ces2g	271.44	-0.419505	0.13343	-3.144	0.00166653	0.0437694
Reck	322.441	-0.266632	0.0848096	-3.14389	0.00166717	0.0437694
Kank4	54.2772	-0.55073	0.175303	-3.14158	0.00168039	0.0440515
Cdk14	196.31	-0.318739	0.1015	-3.14027	0.00168793	0.0440546
Rad51	423.031	0.326211	0.103866	3.14069	0.00168548	0.0440546
Stx3	2167.65	0.314412	0.100102	3.14094	0.00168409	0.0440546
Abca5	160.569	-0.353403	0.112561	-3.13967	0.00169137	0.0440798
Ccdc92	223.352	0.267264	0.085147	3.13885	0.00169612	0.0441389
Bysl	748.413	0.236103	0.0752755	3.13651	0.00170971	0.0444276
0610009E02Rik	41.656	0.812691	0.259185	3.13557	0.00171523	0.044506
Padi2	250.304	-0.500272	0.159636	-3.13382	0.00172545	0.0447059
Hapln4	123.219	0.468928	0.149664	3.13321	0.00172903	0.0447337
Mgl2_1	55.033	0.587534	0.187575	3.13226	0.00173469	0.0448149
Trim9	66.2836	0.900173	0.287563	3.13035	0.00174595	0.0450405
Aars	2982.63	0.223676	0.071468	3.12974	0.00174961	0.0450695
Tff2	59.8765	-2.41227	0.771183	-3.12802	0.0017599	0.045269
Il5ra	25.7143	1.16788	0.373746	3.12479	0.00177932	0.0457025
Atp12a	253.866	1.22058	0.390962	3.12198	0.00179639	0.0460333
Tat	642.862	0.418282	0.133987	3.12182	0.00179737	0.0460333
Tead2	184.546	0.316791	0.101548	3.11961	0.00181088	0.0463128
Mblac2	159.443	-0.400074	0.128269	-3.11902	0.00181456	0.0463403
Card19	620.04	0.332948	0.106805	3.11734	0.00182494	0.046472
Smim31	2318.7	0.346347	0.111089	3.11774	0.00182244	0.046472
Ugdh	14260.1	-0.547003	0.175515	-3.11656	0.00182974	0.0465275
Spcs3	3959.03	0.345875	0.110997	3.11609	0.00183268	0.0465359
Klhl24	1980.52	-0.425748	0.136664	-3.11528	0.00183771	0.0465973
Tuba1b	8514.11	0.189123	0.060748	3.11323	0.00185051	0.046855
Suv39h1	558.451	0.198721	0.0638935	3.1102	0.00186964	0.0472721
Msrb1	1851.27	0.344587	0.110845	3.10872	0.00187899	0.0474318
Spata13	1141.4	-0.29671	0.0954555	-3.10836	0.00188128	0.0474318
Il15	275.787	-0.414033	0.133248	-3.10725	0.00188836	0.047543
Dnah8	409.685	0.509369	0.16401	3.10572	0.00189819	0.0476555
Tent5a	4925.97	0.269911	0.0869067	3.10575	0.00189796	0.0476555
Rnf25	466.25	0.213352	0.0687117	3.10504	0.00190254	0.0476974
E2f1	216.901	0.388964	0.125296	3.10436	0.00190694	0.0477405
Kifc1	284.998	0.319886	0.103065	3.10372	0.00191104	0.047776
Eif5a_1	5856.83	0.248146	0.0800296	3.10068	0.0019308	0.0482023
Gabpb1	735.499	0.194791	0.0628666	3.09847	0.0019452	0.0483582
Stac2	43.3722	0.532656	0.171891	3.0988	0.00194308	0.0483582
Zfp300	18.1684	-0.681479	0.219908	-3.09893	0.00194219	0.0483582
Haghl	200.909	-0.401608	0.129697	-3.09651	0.00195814	0.048612
Pgk1	11303.5	0.262219	0.0847188	3.09517	0.00196701	0.0487644
BC021767	24.14	-0.628914	0.203283	-3.09379	0.0019762	0.0487766
Lsm2	112.7	0.426277	0.137795	3.09356	0.00197772	0.0487766
Lsm2_1	112.7	0.426277	0.137795	3.09356	0.00197772	0.0487766
Unc5c	39.8044	-0.625349	0.202153	-3.09345	0.00197847	0.0487766
Gm830	70.8788	-0.837487	0.270788	-3.09278	0.00198291	0.0488185
Sec61b	3128.03	0.404979	0.130999	3.09147	0.00199167	0.0489664
Dhdh	150.873	-0.438916	0.142154	-3.08762	0.00201768	0.0495375
Prss23	3135.46	-0.350729	0.113625	-3.08673	0.00202372	0.0496175
Cyp4b1	954.935	-0.930279	0.301483	-3.08567	0.00203091	0.0496863
Nme6	236.554	0.333378	0.108061	3.08509	0.00203491	0.0496863
Rnf126	763.71	0.314793	0.102032	3.08525	0.0020338	0.0496863
Cyp27a1	377.875	-0.468967	0.15204	-3.08449	0.00203902	0.0497186
Slc12a6	1498.71	-0.288544	0.0935755	-3.08354	0.00204551	0.0498086
Copz1	3272.5	0.241922	0.0784991	3.08184	0.00205722	0.049903
LOC101055672	10.3198	1.44673	0.46945	3.08176	0.0020578	0.049903
Ntrk3	69.4147	-0.536895	0.174189	-3.08225	0.00205442	0.049903
Zfp280b	664.465	0.176766	0.0573862	3.08029	0.00206798	0.0500818
Pbk	800.181	0.374218	0.121556	3.07855	0.00208008	0.0503063
Grik2	26.5114	-0.646905	0.210216	-3.07734	0.00208858	0.0504433
Ap1s1	3397.08	0.222144	0.0722223	3.07584	0.00209909	0.0506284
Plcd3	308.052	0.43583	0.141751	3.07462	0.00210771	0.0507675
Gpatch3	153.215	0.305302	0.0993418	3.07325	0.00211743	0.0509328
Ephb4	2730.84	-0.198858	0.0647456	-3.07137	0.00213079	0.0509907
Etv3	2346.28	0.224546	0.0730938	3.07203	0.00212608	0.0509907
Fam13a	1540.98	-0.325966	0.106127	-3.07147	0.00213007	0.0509907
Srgap3	496.396	-0.531334	0.173	-3.0713	0.0021313	0.0509907
Cds2	3662.75	-0.2348	0.0764736	-3.07034	0.00213815	0.0510521
Kti12	568.109	0.261371	0.0851333	3.07014	0.0021396	0.0510521
Duoxa2	2972.99	1.32873	0.433072	3.06814	0.00215394	0.0513253
Enpp2	506.138	-0.64419	0.210146	-3.06544	0.00217349	0.0517222
Eya1	10.4831	-1.08305	0.353527	-3.06356	0.00218719	0.0519091
Fbxl20	1167.69	-0.338494	0.110505	-3.06316	0.0021901	0.0519091
Gm16350	7.26034	1.38066	0.450652	3.0637	0.00218618	0.0519091
Kl_1	6.60739	-1.02511	0.334763	-3.0622	0.00219718	0.0520077
A530040E14Rik	12.2034	1.3361	0.436433	3.06141	0.002203	0.0520604
Plk2	614.579	-0.298183	0.0974103	-3.0611	0.00220526	0.0520604
Rrp7a	2182.45	0.15525	0.0507379	3.05984	0.00221455	0.0522106
Grem2	1429.8	-0.240467	0.0786205	-3.05857	0.00222395	0.0523628
Zfp395	725.091	-0.373753	0.122259	-3.05706	0.00223522	0.0525587
Cldn15	5976.38	0.273636	0.0895239	3.05657	0.00223883	0.0525742
Cers1	21.5573	-0.8317	0.272281	-3.05456	0.00225388	0.0527882
Mis18a	393.697	0.288591	0.0944736	3.05472	0.00225269	0.0527882
Bmp2k	632.691	-0.329316	0.107851	-3.05345	0.00226229	0.0529156
Shf	438.856	0.297562	0.097496	3.05204	0.00227291	0.0530943
Kcnc1	43.6891	-0.453231	0.148549	-3.05106	0.00228035	0.0531982
Eif1	12221.1	0.232623	0.0763225	3.04789	0.00230455	0.0536222
Socs3	391.258	0.47609	0.156192	3.0481	0.00230294	0.0536222
Cd200r2	91.0636	-0.667514	0.219119	-3.04635	0.00231638	0.0537273
Cdc14a	1030.21	-0.237232	0.0778898	-3.04573	0.00232114	0.0537273
Cib1	3375.51	0.268745	0.0882173	3.0464	0.00231602	0.0537273
Fetub	9.34725	1.05115	0.34509	3.04601	0.00231896	0.0537273
Cyp2w1	214.454	-0.726398	0.238688	-3.04329	0.00234005	0.0540946
Mlh1	384.529	0.212799	0.0699445	3.0424	0.00234701	0.0541853
Chrnb4	401.443	-0.447085	0.147	-3.0414	0.00235481	0.0542247
Marchf7	1216.21	-0.357222	0.11744	-3.04175	0.00235208	0.0542247
Fam207a	836.18	0.182784	0.0601373	3.03944	0.00237016	0.0545076
Lig1	873.788	0.206442	0.0679373	3.03871	0.0023759	0.0545692
Cldn11	7.33014	-1.88153	0.619427	-3.03753	0.00238527	0.0545737
Spc25	441.285	0.359303	0.118281	3.03771	0.0023838	0.0545737
Tpsb2	26.3397	0.738335	0.243071	3.03752	0.0023853	0.0545737
Spata5l1_1	247.034	0.332996	0.109708	3.03529	0.00240307	0.0549097
Spdef	2401.68	0.356115	0.117371	3.03409	0.00241259	0.0550564
Rabgap1l	1665.48	-0.22989	0.0758006	-3.03282	0.00242279	0.0551728
Sphk1	73.8018	-0.446684	0.14729	-3.03269	0.00242388	0.0551728
9930111J21Rik1	54.8988	-0.893154	0.294735	-3.03036	0.00244261	0.0554664
Grk3	442.348	-0.418001	0.137964	-3.02978	0.00244728	0.0554664
Mdh2	8361.12	0.146032	0.0482025	3.02954	0.00244925	0.0554664
Mvb12b	522.498	-0.311132	0.102689	-3.02984	0.0024468	0.0554664
Slc2a10	644.264	0.281086	0.092819	3.02832	0.00245918	0.0556205
Nme1	1838.87	0.408885	0.135057	3.0275	0.00246585	0.0557006
Adcy3	213.381	-0.284946	0.0941356	-3.02697	0.00247017	0.0557151
Aph1c	47.5901	-0.528451	0.174599	-3.02666	0.00247275	0.0557151
Ugt8a	66.5711	-1.20807	0.399318	-3.02533	0.00248362	0.0558893
Zfp821	496.954	0.201475	0.0667822	3.0169	0.00255377	0.0573954
Vps37c	1658.76	0.17225	0.057118	3.01568	0.00256401	0.0575528
Uchl5	563.749	0.246663	0.0818068	3.01519	0.00256817	0.0575736
Trdmt1	137.038	-0.405091	0.134433	-3.01333	0.00258401	0.0578558
Acot7	2497.58	0.293973	0.0975843	3.01251	0.002591	0.0579082
Gm32249	9.55076	-2.22882	0.740004	-3.01191	0.00259611	0.0579082
Prkcg	13.9548	0.812633	0.269792	3.01207	0.00259472	0.0579082
Ifi208	27.2223	-1.13349	0.376486	-3.01071	0.00260641	0.0579202
Igsf10	574.418	-0.427336	0.141918	-3.01115	0.00260258	0.0579202
Jam2	602.417	-0.231388	0.0768543	-3.01073	0.00260617	0.0579202
Ufsp2	1159.32	0.242445	0.0805398	3.01025	0.00261033	0.057935
Ccdc3	709.727	-0.200268	0.0665701	-3.00838	0.00262641	0.0581469
Retreg1	3698.78	-0.260755	0.086676	-3.00839	0.00262637	0.0581469
Gprin3	766.508	-0.402163	0.1337	-3.00795	0.00263014	0.0581572
Sil1	1571.8	0.267654	0.0890232	3.00656	0.00264219	0.0583511
Ceacam10	2465.53	0.534627	0.177868	3.00575	0.00264927	0.0583626
Pglyrp2	21.4238	-1.29008	0.429176	-3.00595	0.00264749	0.0583626
Dhdds	1245.78	0.171963	0.0572761	3.00236	0.00267895	0.0589435
Selenbp1	8508.86	-0.420342	0.140148	-2.99927	0.0027063	0.0594717
Arfip2	2364.72	0.20862	0.0695822	2.99818	0.00271597	0.0596067
Sprr1a	580.137	0.754321	0.251623	2.99783	0.00271914	0.0596067
Psph	269.172	0.303316	0.101272	2.99507	0.00274384	0.0600743
Itprid1	41.8143	0.510869	0.170619	2.99422	0.00275151	0.0601682
Islr	909.222	-0.20823	0.0695867	-2.99238	0.00276807	0.0604561
Zfp831	28.2742	-1.37315	0.459275	-2.98983	0.00279133	0.0608893
Pi4k2b	3387.41	0.350765	0.117414	2.98742	0.00281344	0.0612966
Taf12	641.192	0.273137	0.0914628	2.98632	0.00282355	0.0614417
4732471J01Rik	21.0742	0.870545	0.291688	2.9845	0.00284039	0.0615973
Cd109	307.33	-0.338193	0.113347	-2.98368	0.00284801	0.0615973
Fcgr1	65.1118	0.439876	0.147378	2.98468	0.00283877	0.0615973
Gm11346	7.80748	-1.49358	0.500505	-2.98414	0.00284375	0.0615973
Olfml1	86.4607	-0.45685	0.153113	-2.98374	0.00284747	0.0615973
Slc7a11	104.34	0.691744	0.231885	2.98314	0.0028531	0.0616324
Anapc15	366.041	0.319513	0.10712	2.98275	0.00285667	0.0616349
Gadd45gip1	818.645	0.327722	0.109923	2.98139	0.00286947	0.061763
Tspan33	369.342	-0.377374	0.126577	-2.98138	0.00286955	0.061763
Alg8	354.954	0.298151	0.100057	2.97981	0.00288432	0.0620059
Mab21l3	12.4729	-1.01788	0.34168	-2.97905	0.00289145	0.0620093
Tinagl1	1717.49	0.296878	0.0996511	2.97918	0.00289023	0.0620093
Mrpl34	1216.85	0.274177	0.0921214	2.97626	0.00291789	0.0624261
Sycn	3332.75	1.03443	0.347527	2.97653	0.00291526	0.0624261
Plscr2	69.9068	-0.603049	0.20269	-2.97523	0.00292772	0.0625611
Cfap298	496.579	0.268925	0.0904175	2.97426	0.002937	0.0626091
Fkbp2	1318.87	0.326762	0.109854	2.97452	0.00293444	0.0626091
Jade2	522.372	-0.346514	0.116526	-2.97371	0.00294221	0.0626451
S100a13	1154.26	0.348817	0.117346	2.97255	0.0029534	0.0628082
Fcmr	52.1394	-2.40653	0.810137	-2.97053	0.0029729	0.0631476
Ccl20	46.5251	0.793398	0.267346	2.96768	0.00300058	0.0632074
Id1	4227.67	0.349081	0.117597	2.96845	0.00299306	0.0632074
Kcnj16	9.98491	-1.16079	0.390933	-2.96927	0.00298505	0.0632074
Rnf144a	169.882	-0.461162	0.155387	-2.96783	0.00299912	0.0632074
Tmem132c	29.8609	-0.674411	0.227155	-2.96894	0.00298827	0.0632074
Xrn1	1110.79	-0.255396	0.0860057	-2.96952	0.00298263	0.0632074
Zbp1	435.035	0.514225	0.173271	2.96774	0.00299994	0.0632074
Hars	1412.13	0.214547	0.0723036	2.9673	0.00300424	0.0632098
Erbb3	7587.85	-0.263229	0.0887628	-2.96553	0.0030216	0.0634412
Gm11695	181.512	-0.272039	0.0917359	-2.96545	0.00302237	0.0634412
Cpa3	9.78451	1.55786	0.525426	2.96495	0.00302737	0.0634713
Ccnf	538.617	0.27636	0.0932332	2.96417	0.00303496	0.0635161
Gusb	1225.18	0.237863	0.0802505	2.964	0.00303664	0.0635161
Gpr137	736.12	0.182538	0.0616482	2.96096	0.00306684	0.0639471
Map9	132.893	-0.322803	0.109027	-2.96078	0.00306864	0.0639471
Mr1	165.873	-0.344632	0.116411	-2.96048	0.00307162	0.0639471
Plpp3	1179.73	-0.285701	0.0964846	-2.96111	0.00306536	0.0639471
Sh3bp5	393.539	-0.35938	0.12146	-2.95885	0.00308791	0.0642112
Grk2	2912.28	0.194964	0.0659277	2.95725	0.00310401	0.0644077
Ruvbl1	644.432	0.208156	0.0703899	2.95719	0.00310459	0.0644077
D17H6S56E-5	6134.39	0.396699	0.134243	2.95507	0.00312593	0.0645494
Duox1	9.48732	0.952297	0.322159	2.95598	0.00311677	0.0645494
Galnt18	173.253	-0.3509	0.11873	-2.95546	0.00312204	0.0645494
Gm29826	6.67365	-1.34872	0.456366	-2.95534	0.00312321	0.0645494
Rsbn1	797.789	-0.193626	0.0655387	-2.95437	0.00313306	0.0646217
2010003K11Rik	698.731	0.60979	0.206451	2.95368	0.00314012	0.0646923
Chst4	2299	0.261408	0.0885171	2.95319	0.00314512	0.0647204
Adk	3164.38	-0.247583	0.0838708	-2.95195	0.00315769	0.064904
Cry2	602.616	-0.395422	0.134083	-2.94907	0.00318727	0.0652108
Nrip2	30.9317	-0.566033	0.191879	-2.94995	0.00317822	0.0652108
Rad54l	306.087	0.314361	0.106583	2.94944	0.00318351	0.0652108
Rbm10	1425.75	0.195886	0.0664214	2.94914	0.00318663	0.0652108
Zfp202	65.1667	-0.378821	0.128494	-2.94816	0.00319677	0.06533
Zkscan16	13.9336	-0.824138	0.279601	-2.94755	0.00320304	0.0653831
Slc66a1	253.128	0.238718	0.0810174	2.94651	0.00321386	0.0655289
Cdc34	1624.12	0.300602	0.102084	2.94465	0.00323325	0.0656236
Rae1	675.488	0.175158	0.0594787	2.94488	0.00323078	0.0656236
Scn2a	38.1923	-0.548749	0.186341	-2.94486	0.00323101	0.0656236
Thap1	294.966	0.210789	0.0715796	2.94482	0.0032314	0.0656236
Cyth3	943.168	-0.204057	0.0693287	-2.94333	0.00324703	0.0658282
Sp4	327.919	-0.351979	0.119643	-2.94191	0.003262	0.0659813
Srp68	2251.4	0.165588	0.0562826	2.94209	0.0032601	0.0659813
Dpagt1	1234.57	0.190742	0.0648571	2.94096	0.00327194	0.0661073
Hmces	431.824	0.216438	0.0736227	2.93982	0.00328398	0.066254
Nadk	6927.11	0.230424	0.0783964	2.93922	0.00329035	0.066254
Slpi	194.496	0.64501	0.219449	2.93922	0.00329037	0.066254
Thra	2873.03	-0.230567	0.0784779	-2.93799	0.00330348	0.0664429
Cntn1	253.57	-0.298655	0.101675	-2.93736	0.00331016	0.0664525
Dipk1a	490.564	-0.332594	0.113238	-2.93713	0.00331266	0.0664525
Osbpl9	2220.32	-0.177641	0.0604859	-2.9369	0.00331516	0.0664525
Bcas1	4266.77	0.361834	0.123317	2.93419	0.00334417	0.0667351
Cacnb3	1247.09	-0.233799	0.0796895	-2.93388	0.00334754	0.0667351
Cmah	1866.56	-0.983369	0.335217	-2.93353	0.00335133	0.0667351
Rab6b	432.53	-0.287169	0.0978886	-2.93363	0.00335026	0.0667351
Scn11a	49.2616	-0.42816	0.145932	-2.93397	0.00334652	0.0667351
Tmbim4	1531.46	0.265685	0.0905695	2.93349	0.00335175	0.0667351
5930430L01Rik	55.2936	-0.498943	0.170134	-2.93265	0.00336084	0.0668414
Ppp1r3c	407.754	0.347103	0.118427	2.93095	0.00337928	0.0671329
Csad	534.939	-0.280939	0.0959282	-2.92864	0.00340448	0.0675583
Gnl3	671.55	0.318628	0.108821	2.92799	0.00341157	0.0676236
Unkl	320.719	-0.315117	0.107693	-2.92605	0.00343294	0.0679714
Lrrc4c	51.9319	-0.494194	0.168975	-2.92467	0.00344824	0.0681452
Smad9	116.012	-0.370059	0.126535	-2.92457	0.00344937	0.0681452
Ino80e	652.349	0.197914	0.0677115	2.9229	0.0034679	0.0684354
Tgfbr3	652.822	-0.403234	0.138094	-2.92	0.00350026	0.0689974
Dcun1d2	758.086	0.161714	0.0553911	2.9195	0.0035059	0.0690321
Rabep1	1511.92	0.253784	0.0869635	2.91828	0.00351971	0.0690339
Retnlg	24.3124	1.02599	0.35158	2.91823	0.00352027	0.0690339
St3gal5	99.9179	-0.514656	0.176334	-2.91864	0.00351567	0.0690339
Zfp13	141.527	-0.319947	0.109642	-2.91812	0.00352151	0.0690339
Cpox	1036.27	0.189259	0.0648904	2.9166	0.00353871	0.0692196
Nynrin	328.617	-0.455659	0.15623	-2.91659	0.00353875	0.0692196
Kirrel3	50.1518	0.61965	0.212567	2.91508	0.00355598	0.0693279
Leo1	983.343	0.249501	0.08558	2.91541	0.00355225	0.0693279
Mical1	837.36	0.34084	0.116913	2.91532	0.00355321	0.0693279
Eif4b	11261.2	-0.138526	0.0475339	-2.91427	0.00356525	0.0694299
Ptk6	278.178	0.481738	0.165322	2.91394	0.00356901	0.0694299
Slc16a7	460.899	-0.347636	0.119344	-2.91289	0.00358099	0.0695869
Cxcl12	2212.04	-0.372843	0.128022	-2.91233	0.00358747	0.0696369
AY358078	8.99244	1.57511	0.542179	2.90515	0.00367074	0.0706369
Cep55	417.363	0.303412	0.104426	2.90552	0.00366641	0.0706369
Dpp6	108.696	-0.436948	0.150398	-2.90527	0.00366931	0.0706369
Glce	1481.93	0.330248	0.113673	2.90526	0.0036695	0.0706369
Nmu	153.312	0.706797	0.243209	2.90613	0.00365925	0.0706369
Pcbp1	7196.79	0.21863	0.0752183	2.90661	0.00365369	0.0706369
Ppp2r5b	526.086	0.176669	0.0607839	2.9065	0.00365491	0.0706369
Prss16	23.9845	0.717648	0.246909	2.90653	0.00365467	0.0706369
Cd96	26.2043	-1.04741	0.360744	-2.90346	0.00369061	0.0706655
Cyb5r4	1902.1	0.206168	0.0709961	2.90394	0.00368498	0.0706655
Got1	1588.21	0.213742	0.073601	2.90406	0.00368357	0.0706655
Kif20b	558.844	0.289724	0.0998016	2.903	0.00369605	0.0706655
Slc20a1	1570.37	-0.277063	0.095434	-2.90319	0.0036938	0.0706655
Slc24a2	16.2931	-0.725828	0.24995	-2.90389	0.00368555	0.0706655
Hdac9	249.767	-0.324876	0.111987	-2.90101	0.00371967	0.071041
Cpxm1	52.0131	-1.06051	0.365847	-2.89878	0.00374614	0.0713627
Tomm40	1528.98	0.219979	0.075892	2.89858	0.00374855	0.0713627
Wdr31	87.0233	-0.479964	0.165578	-2.89872	0.00374685	0.0713627
Gdf15	57.5413	0.676641	0.233536	2.89738	0.00376295	0.0714928
Ugt1a1	3903.48	-0.616386	0.212742	-2.89734	0.00376341	0.0714928
Tbc1d32	416.308	-0.288578	0.0996712	-2.8953	0.00378795	0.0718057
Tra2a	2077.11	0.331781	0.114585	2.8955	0.00378561	0.0718057
Yrdc	556.152	0.249324	0.0861572	2.89383	0.00380579	0.0720672
Yars	1972.53	0.216094	0.0746892	2.89325	0.00381281	0.0721233
Akap12	795.226	-0.380923	0.131811	-2.88992	0.00385343	0.0721897
Ankle1	136.379	0.406298	0.140556	2.89065	0.00384442	0.0721897
Fbxo21	916.629	-0.237547	0.0822066	-2.88964	0.00385688	0.0721897
Fnip2	731.108	-0.373806	0.129342	-2.89005	0.0038518	0.0721897
Gins3	116.295	0.280016	0.0968492	2.89126	0.00383702	0.0721897
Ppid	1082.83	0.193715	0.0669872	2.89182	0.00383021	0.0721897
Rcc1	1063.84	0.221921	0.0767933	2.88985	0.00385429	0.0721897
Secisbp2l	3753.8	0.318616	0.110237	2.89028	0.00384905	0.0721897
Slc25a36	1115.86	-0.269579	0.0932808	-2.88998	0.00385271	0.0721897
Sned1	343.716	-0.458556	0.158637	-2.89061	0.00384494	0.0721897
Gm39079	6.67247	1.95305	0.676218	2.8882	0.00387454	0.0724441
Calcrl	670.228	-0.331347	0.114746	-2.88766	0.00388114	0.0724914
Pou2af1	385.102	0.94017	0.325725	2.88639	0.00389683	0.0727082
Bag4	906.855	-0.201211	0.0697276	-2.88567	0.00390586	0.0728004
Pecam1	1160.27	-0.30682	0.106391	-2.88388	0.00392802	0.0731368
Foxo6	102.202	0.612796	0.212545	2.88314	0.0039373	0.0732329
Cd226	31.2534	-1.16784	0.405231	-2.88192	0.00395264	0.0734415
Ngfr	224.218	-0.261622	0.0908241	-2.88053	0.00397005	0.073688
Lrrc31	219.092	-0.634333	0.22024	-2.88019	0.0039743	0.0736901
Matk	149.664	0.396421	0.137729	2.87828	0.00399856	0.0740629
Ap2s1	2084.63	0.279263	0.0970629	2.87714	0.00401302	0.0740993
Doc2b	80.0435	-0.419692	0.145868	-2.8772	0.00401217	0.0740993
Psat1	542.515	0.383247	0.1332	2.87723	0.00401177	0.0740993
Vat1l	352.008	-0.366774	0.127504	-2.87656	0.00402031	0.074157
Ppp5c	2627.05	0.150785	0.052436	2.8756	0.00403262	0.0743071
Snu13	1678.42	0.19769	0.0687571	2.87519	0.00403781	0.0743258
Cipc	2483.83	-0.226905	0.0789316	-2.87471	0.00404401	0.074363
Pick1	954.396	0.187511	0.0652372	2.8743	0.00404926	0.0743826
Ccdc39	23.9137	-0.661849	0.230425	-2.87229	0.00407505	0.074432
Ebf1	127.577	-0.5495	0.191321	-2.87214	0.00407703	0.074432
Gemin6	195.362	0.402302	0.140063	2.87228	0.0040752	0.074432
Hrh1	411.707	0.245211	0.0853333	2.87357	0.00405861	0.074432
Lhfpl2	4734.97	-0.206549	0.0719057	-2.8725	0.00407234	0.074432
Tarbp2	781.678	0.248429	0.0864835	2.87256	0.00407161	0.074432
Med9	664.705	0.215773	0.0751392	2.87164	0.00408346	0.0744729
Cxadr	7649.68	-0.176118	0.0613509	-2.87067	0.00409607	0.0744739
Scarb1	799.111	-0.181475	0.0632052	-2.87121	0.00408903	0.0744739
Tor2a	1082.54	0.186716	0.0650386	2.87084	0.00409378	0.0744739
Dnajc9	789.326	0.287032	0.100013	2.86994	0.00410551	0.0745695
Mefv	29.9802	0.670786	0.233756	2.8696	0.00410997	0.0745743
Prdm11	114.195	-0.445743	0.155401	-2.86835	0.00412619	0.0747924
Clic6	624.29	-0.408391	0.142409	-2.86774	0.00413413	0.0748601
Arhgef3	1411.78	-0.207611	0.0724197	-2.86677	0.00414679	0.0750131
Mettl27	267.721	-0.427497	0.149168	-2.86587	0.00415863	0.0750747
Rmi2	125.21	0.312838	0.109155	2.86601	0.00415688	0.0750747
Rpp25l	616.686	0.240461	0.0839154	2.86551	0.00416334	0.0750835
Wnt2b	311.815	-0.437958	0.152857	-2.86514	0.00416823	0.0750956
Shh	48.0783	-0.640735	0.223664	-2.86472	0.00417381	0.0751201
Mcts1	515.909	0.179027	0.0625075	2.86409	0.0041821	0.0751933
Cars2	441.901	0.175985	0.0614647	2.86319	0.00419396	0.0752805
Pparg	1964.4	-0.260035	0.0908233	-2.86308	0.00419541	0.0752805
Synj2	1417.94	0.273084	0.0954216	2.86187	0.00421154	0.0754939
Clk3	1405.06	0.194781	0.0680788	2.86111	0.00422164	0.0755988
Ndc1	589.013	0.262354	0.0918105	2.85756	0.00426912	0.0763722
Cd8a	69.5273	-1.44448	0.505752	-2.8561	0.00428885	0.0765712
D730005E14Rik	168.15	0.546087	0.191182	2.85637	0.00428522	0.0765712
Dctn5	1267.76	0.167189	0.0585569	2.85516	0.00430148	0.0767198
Gm17202	69.9159	-0.384976	0.134949	-2.85276	0.00433416	0.0772254
Slc35a2	3210.31	0.192727	0.0675838	2.85167	0.00434896	0.0774116
Tmprss7	57.266	0.577918	0.202691	2.85122	0.00435521	0.0774452
Dennd5a	1240.26	-0.172187	0.0604457	-2.84862	0.00439091	0.0776948
Ebp	1797.39	0.223589	0.0784734	2.84924	0.00438243	0.0776948
Fbxo33	851.655	0.200805	0.0704758	2.84927	0.00438193	0.0776948
Gnb1	10918.1	0.20079	0.070487	2.84861	0.00439106	0.0776948
Serpina3n	736.925	0.784955	0.275512	2.84907	0.00438467	0.0776948
Tll1	39.2816	-0.508167	0.178493	-2.84699	0.00441353	0.0780148
Pla2g7	349.734	0.287313	0.100998	2.84473	0.00444493	0.0784917
Magohb	202.954	0.335695	0.11802	2.8444	0.0044495	0.0784947
Fgf13	149.663	-0.338549	0.119123	-2.84202	0.00448282	0.0790041
Cdk19	1001.76	-0.192922	0.0679322	-2.83992	0.00451248	0.0792914
Gng5-ps	32.9731	0.578284	0.203591	2.84042	0.00450545	0.0792914
Ldhd	198.463	-0.306284	0.107848	-2.83996	0.00451195	0.0792914
Cfh	474.816	-0.450473	0.158667	-2.83911	0.00452394	0.0794144
Colec12	496.937	-0.245737	0.0865774	-2.83835	0.0045347	0.0795163
Hsd17b2	2751.35	-0.379624	0.133761	-2.83807	0.00453869	0.0795163
Abcc5	662.377	-0.372033	0.131133	-2.83707	0.00455303	0.0796892
Kctd14	587.571	0.31113	0.109686	2.83654	0.00456058	0.0797429
Tigit	757.376	0.46422	0.163684	2.83607	0.00456725	0.0797811
Bst2	547.28	0.380386	0.134191	2.83466	0.00458738	0.0799353
Cldn5	119.127	-0.515101	0.181725	-2.83451	0.00458955	0.0799353
Cldn5_1	119.127	-0.515101	0.181725	-2.83451	0.00458955	0.0799353
Atxn7l3b	3967.19	0.248195	0.0875789	2.83396	0.00459746	0.0799637
Cdc45_1	103.41	0.367157	0.129583	2.83337	0.00460597	0.0799637
Fam118b	768.739	0.265836	0.0938304	2.83315	0.00460914	0.0799637
Prcp	1317.76	-0.191148	0.0674622	-2.83341	0.00460548	0.0799637
Cyp2c55	68330.7	-0.688647	0.243205	-2.83154	0.00463241	0.0800552
Spdef_1	1828.83	0.356944	0.126051	2.83174	0.00462952	0.0800552
Trip6	386.267	-0.238229	0.0841239	-2.83189	0.00462744	0.0800552
Ttc8	94.5136	-0.407896	0.144038	-2.83186	0.00462784	0.0800552
Ska1	113.382	0.433135	0.153007	2.83081	0.00464305	0.0800985
Zfp521	132.728	-0.40407	0.142743	-2.83075	0.00464392	0.0800985
Ifit2	291.53	-0.319312	0.112816	-2.83037	0.00464945	0.0801163
Slc16a3	357.981	0.575872	0.20354	2.82929	0.0046652	0.08031
Nos2	408.957	1.64864	0.582825	2.8287	0.00467375	0.0803795
Nalcn	50.4958	-0.480847	0.170011	-2.82833	0.00467912	0.0803942
Slc20a2	735.228	-0.194679	0.0688897	-2.82595	0.00471405	0.0809162
Calr	26837.4	0.308036	0.109045	2.82485	0.00473025	0.081116
Fan1	261.335	-0.283216	0.100318	-2.82318	0.00475492	0.0814606
Slc25a3	17453.5	0.158369	0.0561365	2.82114	0.0047853	0.0819022
Ybx3	6723.32	0.18923	0.067086	2.82071	0.0047918	0.0819347
Asic2	46.0631	-0.438131	0.15542	-2.81902	0.0048171	0.0822094
Ptpro	259.463	0.643631	0.228296	2.81929	0.00481305	0.0822094
Ube2a	984.036	0.20251	0.0718846	2.81716	0.00484509	0.0826078
Crebrf	1261.65	-0.319857	0.113699	-2.81319	0.00490523	0.0835532
Slc11a2	1100.25	0.162139	0.0576545	2.81225	0.00491967	0.083719
Dcps	530.646	0.266537	0.0947981	2.81162	0.00492922	0.0838015
Has3	37.9013	-0.503225	0.17902	-2.81101	0.00493868	0.0838821
Ptpn13	431.799	-0.33646	0.119715	-2.81052	0.00494623	0.0839303
Rexo2	1556.41	0.389164	0.138506	2.80973	0.00495833	0.0840555
Aard	41.8655	0.563686	0.200899	2.80581	0.00501898	0.084536
Adamts18	39.6501	-0.697457	0.248532	-2.80631	0.00501132	0.084536
Fam169b	20.6026	-1.31283	0.467845	-2.80613	0.0050141	0.084536
Itpr1	1531.43	-0.334228	0.119123	-2.80575	0.00501992	0.084536
Pak6	77.4841	0.373148	0.13293	2.8071	0.00499903	0.084536
Tns4	2514.04	-0.360365	0.128363	-2.80738	0.0049946	0.084536
Ttyh1	362.902	0.350255	0.124794	2.80667	0.00500563	0.084536
Cp	307.026	-0.540053	0.192541	-2.80488	0.00503357	0.0846857
Acad10	270.032	-0.232444	0.0829856	-2.80101	0.00509422	0.0854497
Igf2bp2	1483.97	0.25303	0.0903644	2.80011	0.00510856	0.0854497
Kcnh3	881.24	-0.447872	0.159924	-2.80052	0.00510198	0.0854497
Lifr	312.334	-0.430127	0.153608	-2.80016	0.00510778	0.0854497
Ltb4r1	23.9837	0.739296	0.263952	2.80087	0.00509647	0.0854497
Rala	1878.05	0.16737	0.059778	2.79985	0.00511258	0.0854497
Scara3	115.283	-0.442808	0.158105	-2.80072	0.0050989	0.0854497
Cdh5	485.764	-0.405597	0.144953	-2.79813	0.00514001	0.0858276
Dolpp1	1055.16	0.182703	0.0653527	2.79564	0.00517965	0.0863191
Lrrc59	7270.38	0.283801	0.101511	2.79576	0.00517774	0.0863191
Runx1t1	81.5328	-0.345309	0.123529	-2.79537	0.005184	0.0863191
BC051142	15.3024	-0.77911	0.27884	-2.79411	0.00520433	0.0864958
Dtx4	585.889	-0.181414	0.064922	-2.79433	0.0052007	0.0864958
Cdh3	41.1174	-0.477365	0.170905	-2.79316	0.00521952	0.0866673
Cd3g	51.6263	-1.2296	0.440352	-2.79231	0.00523336	0.0867355
Mcm10	478.167	0.285921	0.102389	2.79251	0.00523014	0.0867355
B3galt1	35.3972	-0.477304	0.171146	-2.78886	0.00528931	0.0869967
Cd5	20.5109	-1.95321	0.700645	-2.78774	0.00530777	0.0869967
Epha5	48.5553	-0.468113	0.167857	-2.78875	0.00529111	0.0869967
Fgf2	209.459	-0.489588	0.175522	-2.78933	0.00528174	0.0869967
Frmd4a	417.281	-0.314496	0.112789	-2.78836	0.00529763	0.0869967
Kifc5b	160.215	0.30012	0.107646	2.78802	0.00530313	0.0869967
Nr2e3	66.9894	-0.478349	0.17154	-2.78855	0.00529438	0.0869967
Nrep	687.157	-0.358651	0.128535	-2.79029	0.00526611	0.0869967
Ptch1	1470.21	-0.323462	0.116024	-2.7879	0.00530511	0.0869967
Stip1	4135.2	0.403778	0.144676	2.7909	0.00525614	0.0869967
Strap	3079.24	0.169359	0.0607077	2.78974	0.005275	0.0869967
Trpm4	5699.12	-0.206649	0.074108	-2.78849	0.00529551	0.0869967
Arhgap29	951.168	-0.260964	0.0936431	-2.7868	0.00532321	0.0870211
Dapk2	649.111	0.321761	0.11551	2.78558	0.0053432	0.0870211
Ddx39a	1685.25	0.260599	0.0935216	2.78651	0.00532796	0.0870211
Gfra4	78.7779	0.511404	0.18361	2.78527	0.00534838	0.0870211
Malt1	550.907	-0.263503	0.0945738	-2.78622	0.00533266	0.0870211
Ocln	3920.74	-0.175973	0.0631653	-2.78592	0.0053376	0.0870211
Thsd1	43.7439	-0.545636	0.195885	-2.78549	0.00534464	0.0870211
Wrap73	272.713	0.217763	0.0781438	2.7867	0.00532484	0.0870211
Gna14	1239.9	0.40424	0.145208	2.78386	0.00537157	0.0870801
Ndufaf4	874.294	0.303003	0.108808	2.78474	0.00535704	0.0870801
Nxpe5	47.197	0.517429	0.185831	2.78441	0.0053626	0.0870801
Sar1a	4481.65	0.137274	0.0493106	2.78387	0.00537144	0.0870801
Syt15	87.0754	-0.376616	0.135395	-2.78161	0.00540908	0.0876084
Ppara	1087.68	-0.444758	0.159926	-2.78103	0.00541874	0.087685
Fah	148.062	-0.392629	0.141201	-2.78063	0.00542534	0.0877121
Tspan12	1424.72	-0.283129	0.101849	-2.7799	0.00543751	0.0878292
Cdca5	302.386	0.331063	0.119113	2.77941	0.00544583	0.0878837
Tspyl4	512.234	-0.221671	0.0797746	-2.77871	0.00545752	0.0879926
BE692007	28.1195	-1.54217	0.555206	-2.77766	0.00547519	0.0880384
Timp3	3248.36	-0.197075	0.0709415	-2.77799	0.0054697	0.0880384
Tm9sf1	4340.94	0.1208	0.0434889	2.77772	0.00547421	0.0880384
Pdp1	491.774	-0.243252	0.087609	-2.77657	0.00549361	0.0882548
Tnfaip6	35.9971	0.527159	0.189929	2.77555	0.00551086	0.088452
Col14a1	577.01	-0.404349	0.14572	-2.77483	0.005523	0.088567
Dapk3	751.914	0.208939	0.0753433	2.77316	0.00555151	0.0889441
Pde9a	2529.92	0.331529	0.119611	2.77173	0.00557591	0.0891744
Ttk	276.341	0.322109	0.116206	2.77187	0.00557347	0.0891744
Jph1	43.5549	-0.493569	0.178114	-2.77109	0.00558687	0.0892696
Tox3	661.822	0.305843	0.110414	2.76998	0.00560602	0.0894953
Eif2b4	822.108	0.208498	0.0752921	2.76919	0.00561955	0.0896308
Cct7	5535.63	0.163131	0.0589396	2.76776	0.00564422	0.0898957
Mgat2	1732.79	0.240143	0.0867756	2.7674	0.00565062	0.0898957
Zfp251	317.034	-0.192941	0.0697205	-2.76736	0.00565131	0.0898957
Ets1	627.004	-0.611676	0.221082	-2.76673	0.0056621	0.0899869
Pnliprp2	7624.5	1.88415	0.681157	2.76611	0.00567301	0.0900798
Gpsm2	2159.98	0.206851	0.0748112	2.76497	0.00569277	0.0903131
Dzip1l	171.8	-0.340969	0.123354	-2.76415	0.00570716	0.0904608
Snn	235.989	-0.619458	0.224146	-2.76364	0.00571602	0.0905207
Bub1	365.134	0.334192	0.121073	2.76025	0.00577569	0.0913475
Cd38	3271.29	0.325762	0.118026	2.76009	0.0057785	0.0913475
Prkch	217.854	-0.436242	0.158073	-2.75974	0.00578471	0.0913646
Gabrb3	51.9774	-0.437188	0.158449	-2.75918	0.00579466	0.0914406
Nsg2	614.545	-0.360121	0.130532	-2.75886	0.00580026	0.0914478
Gprc5b	279.674	-0.353273	0.128076	-2.75832	0.00581001	0.0914681
Phkg1	11.3101	-0.824381	0.298882	-2.75821	0.00581182	0.0914681
Abcf2	1206.26	0.155325	0.0563216	2.75782	0.00581885	0.0914978
Ccdc134	348.542	0.341332	0.123937	2.75408	0.00588579	0.0924687
Adig	28.4861	-1.22853	0.446415	-2.752	0.00592332	0.0928125
Gucy1a2	125.015	-0.430309	0.156346	-2.75228	0.00591821	0.0928125
S100a6	17763.6	0.356837	0.129656	2.75218	0.00592006	0.0928125
Trim40	736.712	0.390818	0.142048	2.75132	0.00593563	0.0929237
Flt4	321.739	-0.42934	0.156126	-2.74997	0.00596014	0.0931454
Rrm1	1646.86	0.212616	0.0773161	2.74996	0.00596026	0.0931454
AW551984	193.214	-0.312103	0.113618	-2.74695	0.0060152	0.0936129
Ccl2	31.1592	0.893505	0.325413	2.74576	0.00603715	0.0936129
Fgd1	127.663	-0.333935	0.121562	-2.74703	0.00601371	0.0936129
Lat2	73.0132	0.690653	0.25151	2.74603	0.00603214	0.0936129
Nras	1544.37	0.155355	0.0565653	2.74647	0.006024	0.0936129
Rsad2	197.949	-0.455064	0.165735	-2.74574	0.00603751	0.0936129
Tdp1	165.364	0.229754	0.0836765	2.74574	0.00603751	0.0936129
Tmod2	418.303	-0.267065	0.0972643	-2.74576	0.006037	0.0936129
Ttc25	16.5171	-0.711268	0.258877	-2.74751	0.00600494	0.0936129
Adamts5	146.761	-0.376473	0.137144	-2.74509	0.00604951	0.0936359
Fcer2a	60.7464	-2.10492	0.766723	-2.74534	0.00604476	0.0936359
Arfgap1	1322.2	0.131031	0.0477609	2.74347	0.00607928	0.0940149
Gm13212	39.2623	-0.51613	0.188224	-2.74211	0.00610462	0.0943249
B4galt1	3105.26	0.257482	0.0939322	2.74115	0.00612247	0.0945186
Zc3h12b	38.9029	-0.438408	0.159958	-2.74076	0.00612965	0.0945475
Pdgfd	193.733	-0.436623	0.159442	-2.73844	0.00617309	0.0951351
Ripor2	112.023	-1.05482	0.385396	-2.73696	0.00620091	0.0954811
Brinp3	9.38317	-0.923201	0.337424	-2.73603	0.00621854	0.0955047
Cdh2	220.776	-0.319962	0.116934	-2.73627	0.00621401	0.0955047
Cep68	539.714	-0.232244	0.0848803	-2.73614	0.00621652	0.0955047
Gm38455	220.398	0.427784	0.156386	2.73543	0.00622982	0.0955956
Spef1	312.2	0.338855	0.123893	2.73506	0.00623684	0.0956208
Mapk10	115.138	-0.292875	0.10715	-2.73332	0.00626995	0.0960457
Dpp3	3228.95	0.135998	0.0497822	2.73187	0.00629768	0.0963875
Zdhhc17	845.869	0.201664	0.0738321	2.73139	0.0063068	0.0964441
Afap1l1	453.383	-0.238072	0.0872362	-2.72905	0.00635163	0.0967942
Atp2c2	1387.35	-0.219831	0.0805732	-2.72833	0.0063655	0.0967942
Cdkl1	121.707	-0.677284	0.248101	-2.72988	0.00633578	0.0967942
Ffar3	69.862	0.337629	0.123738	2.72857	0.00636091	0.0967942
Oas1g	462.048	0.39859	0.146066	2.72885	0.00635564	0.0967942
Sgpp2	4803.34	0.216239	0.0792355	2.72907	0.00635127	0.0967942
Tfrc	7882.7	0.534899	0.196082	2.72794	0.00637319	0.0967942
Tnfrsf11b	290.701	0.57478	0.210696	2.72801	0.00637178	0.0967942
Ubac1	826.309	0.211711	0.0777048	2.72456	0.00643877	0.0977068
Atg4c	579.444	0.213419	0.0783622	2.7235	0.00645945	0.0978509
Cacna2d4	6.59708	-1.15739	0.425138	-2.72239	0.00648125	0.0978509
Ccdc25	1064.47	0.240102	0.088158	2.72354	0.00645858	0.0978509
Cyp2c66	33.1841	-1.03046	0.37849	-2.72254	0.00647816	0.0978509
Ephx1	775.603	-0.249408	0.0915999	-2.7228	0.00647316	0.0978509
Kpna2	6551.2	0.167918	0.0616693	2.72288	0.0064715	0.0978509
Emp2	1584.35	-0.197163	0.0724514	-2.72131	0.0065023	0.0980025
Sestd1	1295.85	-0.190269	0.069915	-2.72143	0.00650004	0.0980025
Drc1	26.8864	-0.501688	0.184423	-2.72031	0.00652217	0.0980529
E130008D07Rik	21.3089	0.811393	0.298252	2.7205	0.0065184	0.0980529
Lsmem2	53.171	-0.550891	0.202488	-2.72061	0.00651624	0.0980529
Gm40085	6.82011	1.25166	0.460334	2.71903	0.00654737	0.0983202
Mfsd7a	391.341	-0.29249	0.107579	-2.71885	0.00655099	0.0983202
AB124611	27.601	-1.0883	0.400583	-2.7168	0.00659156	0.0988456
Mcm8	161.17	0.332191	0.122301	2.71616	0.00660431	0.0989535
Zfp1	147.979	-0.26142	0.0962618	-2.71571	0.00661331	0.099005
Chfr	1690.82	0.154651	0.0569653	2.71483	0.00663092	0.0990588
Exoc2	699.679	-0.209122	0.0770684	-2.71347	0.00665835	0.0990588
Gsg1l	35.9365	-0.439853	0.162094	-2.71357	0.0066563	0.0990588
Klhl29	132.711	-0.2903	0.106991	-2.71331	0.00666142	0.0990588
Lzic	896.859	-0.168669	0.0621417	-2.71426	0.00664235	0.0990588
Sdc4	7117.06	-0.165992	0.061169	-2.71365	0.00665458	0.0990588
Spns2	403.202	-0.253913	0.0935749	-2.71347	0.00665818	0.0990588
Tdrp	105.362	-0.423494	0.155987	-2.71493	0.00662901	0.0990588
Rcor3	336.827	-0.274147	0.101067	-2.71251	0.00667757	0.099216
Hdac11	1112.73	-0.363058	0.133876	-2.71191	0.00668976	0.0993142
Hmcn1	123.398	-0.555773	0.20502	-2.71082	0.0067117	0.0993645
Junb	2793.22	0.338764	0.124988	2.71036	0.00672106	0.0993645
Prr11	166.218	0.308914	0.113969	2.71051	0.00671789	0.0993645
Prr11_1	166.218	0.308914	0.113969	2.71051	0.00671789	0.0993645
Ung	479.264	0.238716	0.0880701	2.71052	0.00671782	0.0993645
Kif21b	1111.89	-0.480072	0.177149	-2.70999	0.00672849	0.0993918
Gins1	129.489	0.434471	0.160356	2.70941	0.0067403	0.0994837
Eomes	10.8937	-1.04722	0.386551	-2.70913	0.00674594	0.0994845
Gm30877	20.3173	0.608696	0.224736	2.70849	0.00675896	0.0995431
Gm40011	5.83386	1.36996	0.505952	2.70769	0.00677535	0.0995431
Lypd1	20.2553	0.865269	0.319517	2.70805	0.00676795	0.0995431
Oxct1	6948.57	0.280689	0.103655	2.7079	0.006771	0.0995431
Zfp428	115.97	0.42218	0.155926	2.70757	0.00677788	0.0995431
Hif3a	100.745	-0.50082	0.185026	-2.70675	0.00679455	0.0996308
Mpzl2	1191.27	-0.188241	0.0695458	-2.70673	0.00679505	0.0996308
Timm10b	796.245	0.284837	0.105244	2.70645	0.00680068	0.0996314
AW554918	172.591	-0.293876	0.108623	-2.70548	0.00682054	0.0997609
Dusp2	24.4087	-1.29342	0.478125	-2.7052	0.00682634	0.0997609
Gm29417	15.9548	-0.617434	0.228239	-2.70521	0.00682616	0.0997609
Cers4	896.93	-0.224907	0.083157	-2.70461	0.00683852	0.0997751
Psmd12	1435.32	0.168522	0.0623048	2.70479	0.0068347	0.0997751

## Sheet: EM_vs_Uninfected_colon
geneID	baseMean	log2FoldChange	lfcSE	stat	pvalue	padj
Gm32861	49.6872	-1.65038	0.2465	-6.69526	2.15e-11	4.02e-07
Bhlha15	378.122	1.44836	0.232572	6.2276	4.74e-10	4.42e-06
9030619P08Rik	93.4401	2.00644	0.328282	6.11192	9.84e-10	4.59e-06
Jchain	23834.4	1.47426	0.240117	6.13977	8.26e-10	4.59e-06
Srprb	1496.02	0.3696	0.0612229	6.03695	1.57e-09	5.86e-06
Herpud1	3695.84	0.480009	0.0805724	5.95749	2.56e-09	7.4e-06
Tmem39a	823.268	0.411287	0.0691908	5.94424	2.78e-09	7.4e-06
Derl3	130.475	1.49396	0.2545	5.87016	4.35e-09	1.02e-05
Nptx1	96.5817	1.64557	0.283545	5.80354	6.49e-09	1.35e-05
Dennd11	2690.03	0.915074	0.15994	5.72134	1.06e-08	1.79e-05
Tuft1	1452.93	-0.423707	0.0738594	-5.73666	9.66e-09	1.79e-05
Scara5	472.856	0.908655	0.159909	5.68231	1.33e-08	2.07e-05
Creld2	1886.4	0.943297	0.169171	5.576	2.46e-08	3.53e-05
Ccr10	115.01	1.25097	0.225731	5.54187	2.99e-08	3.99e-05
Pofut2	1281.64	0.243324	0.0445103	5.4667	4.59e-08	5.7e-05
Gm30967	23.0408	-1.28621	0.23578	-5.45514	4.89e-08	5.71e-05
Col8a1	649.197	-0.86144	0.160263	-5.37517	7.65e-08	8.4e-05
Cyp3a44	69.769	-1.84329	0.344074	-5.35724	8.45e-08	8.76e-05
Pgs1	1055.43	0.384277	0.0729187	5.26994	1.36e-07	0.000133982
Chst13	14.3763	1.93805	0.370717	5.22784	1.72e-07	0.000152342
Mlph	4134.95	0.620622	0.118541	5.23552	1.65e-07	0.000152342
Xbp1	7263.01	0.384308	0.0745181	5.15725	2.51e-07	0.000212489
Tmem119	993.926	0.454874	0.0895233	5.08106	3.75e-07	0.000304406
Sdf2l1	1884.29	0.827033	0.164014	5.04245	4.6e-07	0.000357233
Fcgr2b	230.643	0.686195	0.136984	5.0093	5.46e-07	0.000407624
Cyp2d9	175.688	0.914786	0.183425	4.98725	6.12e-07	0.000439415
Atp12a	253.866	2.0785	0.420642	4.94126	7.76e-07	0.000464236
Cars	709.551	0.446817	0.0905775	4.93298	8.1e-07	0.000464236
Ccl11	399.289	0.680671	0.137547	4.94866	7.47e-07	0.000464236
Clca2	110.856	1.67505	0.337592	4.96175	6.99e-07	0.000464236
Fermt1	4020.57	0.40581	0.0823102	4.93025	8.21e-07	0.000464236
Fgf7	206.042	0.699431	0.141724	4.93518	8.01e-07	0.000464236
Mx1	228.307	1.16753	0.236093	4.94521	7.61e-07	0.000464236
Arfip2	2364.72	0.367614	0.0746686	4.92328	8.51e-07	0.000466926
Fstl1	2225.48	0.230087	0.0467945	4.91697	8.79e-07	0.000468444
Abcb1a	14748.3	-0.737064	0.150165	-4.90836	9.18e-07	0.000475889
Gm1987	52.3653	21.5407	4.39837	4.89743	9.71e-07	0.000475987
Mthfd2	535.03	0.434654	0.0888392	4.8926	9.95e-07	0.000475987
Ppargc1a	884.347	-0.537874	0.109929	-4.89291	9.94e-07	0.000475987
Cables1	1146.98	-0.536863	0.109934	-4.8835	1.04e-06	0.000482259
Fcgbp	209802	1.15732	0.237148	4.88017	1.06e-06	0.000482259
Ms4a4a	81.5184	0.88089	0.18075	4.87353	1.1e-06	0.000486865
Grpr	121.045	1.2844	0.264107	4.86318	1.16e-06	0.000501115
Lman2	7008.94	0.272914	0.0562793	4.84927	1.24e-06	0.000525359
Clca1	442744	1.56245	0.323515	4.82961	1.37e-06	0.000554751
Gm14137	129.145	0.952039	0.19699	4.83293	1.35e-06	0.000554751
Prss23	3135.46	-0.588414	0.122577	-4.80035	1.58e-06	0.000628641
Mptx1	196579	2.63386	0.550422	4.78517	1.71e-06	0.000663952
Bmp4	661.387	0.379526	0.0795697	4.76973	1.84e-06	0.000702274
Sdc4	7117.06	-0.313091	0.0659261	-4.74913	2.04e-06	0.000762182
Tnfrsf17	59.3186	1.35958	0.287412	4.73041	2.24e-06	0.000819539
Dkkl1	37.5466	1.46467	0.310465	4.71767	2.39e-06	0.000855795
Btg1	5970.26	-0.317537	0.0673796	-4.71266	2.45e-06	0.000860549
Srm	613.84	0.538404	0.114493	4.7025	2.57e-06	0.000887785
Kirrel3os	43.6504	1.86165	0.396609	4.69393	2.68e-06	0.000892762
Pdia4	5290.27	0.616302	0.131213	4.69696	2.64e-06	0.000892762
Ccl8	203.186	1.56541	0.33579	4.66187	3.13e-06	0.00100779
Sstr1	564.307	-0.960228	0.205896	-4.66366	3.11e-06	0.00100779
Cyp3a13	4011.42	-0.72023	0.154733	-4.65467	3.24e-06	0.00102596
Nfxl1	579.273	0.35197	0.0758486	4.64042	3.48e-06	0.001081
Saa1	7933.08	0.914193	0.197981	4.61757	3.88e-06	0.00118733
Fcgr4	62.6967	0.907655	0.198315	4.57683	4.72e-06	0.00142037
Ikbke	814.574	0.36257	0.079339	4.56988	4.88e-06	0.00144493
Tnfrsf1b	956.371	0.448182	0.0982073	4.56363	5.03e-06	0.00146538
Edem1	5232.84	0.345612	0.0758149	4.55863	5.15e-06	0.00147766
Ly6a	1959.98	0.824451	0.181042	4.55391	5.27e-06	0.00148827
Adgre1	379.496	0.554666	0.122063	4.54408	5.52e-06	0.00151356
Ldah	1479.15	0.272622	0.059984	4.54492	5.5e-06	0.00151356
Bmp5	926.957	0.433568	0.0961128	4.51103	6.45e-06	0.00174408
Glipr1	362.704	0.91665	0.204078	4.49168	7.07e-06	0.00178582
Lman1	2739.54	0.34712	0.0772475	4.49361	7e-06	0.00178582
Muc13	37546.9	0.350187	0.0778461	4.49845	6.85e-06	0.00178582
Prss53	75.2487	0.792939	0.176556	4.49114	7.08e-06	0.00178582
Robo2	363.212	0.516678	0.114767	4.50199	6.73e-06	0.00178582
Cd177	6942.79	0.800084	0.17859	4.48	7.46e-06	0.0018083
Tg	21.6726	1.59983	0.356922	4.48229	7.38e-06	0.0018083
Wars	4418.16	0.447143	0.0997098	4.48444	7.31e-06	0.0018083
Prdm1	261.094	0.640267	0.143028	4.47652	7.59e-06	0.00181441
Chst4	2299	0.425513	0.0951712	4.47102	7.78e-06	0.00183815
Bysl	748.413	0.354928	0.0801455	4.42855	9.49e-06	0.00208199
Clec4a1	87.9659	0.751249	0.169557	4.43066	9.39e-06	0.00208199
Edem2	1801	0.393414	0.0887083	4.43492	9.21e-06	0.00208199
Hspa5	28329.8	0.797783	0.179928	4.4339	9.25e-06	0.00208199
Ms4a6d	80.5635	0.876358	0.197649	4.43391	9.25e-06	0.00208199
Rpn1	9223.24	0.262345	0.0592203	4.42998	9.42e-06	0.00208199
Gm21885	181.139	-0.743005	0.167918	-4.42482	9.65e-06	0.00209365
Acvr1c	306.51	-0.673708	0.152962	-4.40441	1.06e-05	0.00224845
Trabd	2544.74	0.344625	0.078209	4.40647	1.05e-05	0.00224845
Nr4a2	319.145	0.823696	0.187517	4.39265	1.12e-05	0.00234699
Kcnk1	3457.65	0.362442	0.0826786	4.38375	1.17e-05	0.00236528
Mzb1	677.43	1.58614	0.361602	4.38642	1.15e-05	0.00236528
Rab15	4298.04	0.506636	0.115523	4.38558	1.16e-05	0.00236528
Igha_1	4320.83	1.40664	0.321261	4.3785	1.19e-05	0.00237137
Nt5c1a	397.147	1.99716	0.456041	4.37934	1.19e-05	0.00237137
Zfp324	294.241	0.484456	0.110791	4.3727	1.23e-05	0.00240967
Ly6c2	239.823	1.53211	0.351743	4.35577	1.33e-05	0.00257654
Nxpe5	47.197	0.838107	0.192617	4.35117	1.35e-05	0.00260415
Ccdc3	709.727	0.30293	0.0698473	4.33704	1.44e-05	0.00264112
Dynll1	4321.93	0.440219	0.101309	4.3453	1.39e-05	0.00264112
Myo5c	2909.35	0.540863	0.124568	4.34191	1.41e-05	0.00264112
Ocln	3920.74	-0.29498	0.0679745	-4.33956	1.43e-05	0.00264112
Sall1	85.2191	0.658349	0.151737	4.33876	1.43e-05	0.00264112
Capn9	1366.48	0.915411	0.211457	4.32906	1.5e-05	0.00271204
Nek6	1608.12	0.571581	0.13221	4.32327	1.54e-05	0.00275739
Stim2	1999.02	0.360882	0.0835527	4.31921	1.57e-05	0.00278186
Fcgr1	65.1118	0.660984	0.153195	4.31467	1.6e-05	0.00281287
Tmem87b	1994.24	-0.17731	0.0411501	-4.30886	1.64e-05	0.0028608
6430548M08Rik	2134.91	0.423335	0.0984249	4.3011	1.7e-05	0.00293548
Lrrc19	1227.94	-0.494508	0.115033	-4.29884	1.72e-05	0.00293833
Dnajc3	5131.73	0.414349	0.0967937	4.28074	1.86e-05	0.00313034
Noxa1	1085.57	0.378536	0.0884245	4.2809	1.86e-05	0.00313034
St3gal6	3439.07	0.983936	0.230959	4.26022	2.04e-05	0.00340148
Cracr2a	3188.14	0.631745	0.148797	4.24569	2.18e-05	0.00356596
Fer1l6	3836.4	0.570777	0.134391	4.24712	2.17e-05	0.00356596
LOC102641018	25.7979	1.41444	0.333796	4.23744	2.26e-05	0.00366719
Ube2j1	2007.56	0.229007	0.054165	4.22795	2.36e-05	0.00379243
Chrm3	419.995	0.936536	0.221829	4.22188	2.42e-05	0.00386269
Ank	2115.38	-0.420067	0.0996997	-4.21332	2.52e-05	0.00397804
Egf	200.823	-0.55259	0.131627	-4.19816	2.69e-05	0.00421811
Arhgap28	140.343	0.41028	0.0978148	4.19446	2.74e-05	0.00425194
Spdef_1	1828.83	0.568487	0.13573	4.18836	2.81e-05	0.00433175
Chit1	6.02733	2.80638	0.672393	4.17373	3e-05	0.00458184
Fhl2	1082.69	0.578915	0.139072	4.16269	3.15e-05	0.00476992
Retnlb	65922.9	2.13232	0.512718	4.15885	3.2e-05	0.0048117
Tlcd3a	1272.95	0.407292	0.0983125	4.14283	3.43e-05	0.0051194
Ang4	70500.5	1.81991	0.44138	4.12323	3.74e-05	0.00541065
Ckap4	1548.85	0.377032	0.0914488	4.12288	3.74e-05	0.00541065
Slc30a10	546.623	-1.0813	0.262181	-4.12427	3.72e-05	0.00541065
Synj2	1417.94	0.422734	0.102472	4.12537	3.7e-05	0.00541065
Efemp1	985.138	0.402201	0.0977793	4.11336	3.9e-05	0.00552958
Nfkbiz	1605.26	0.759897	0.184774	4.11257	3.91e-05	0.00552958
Pycr2	928.447	0.412063	0.100126	4.11544	3.86e-05	0.00552958
Slc20a1	1570.37	-0.421771	0.102721	-4.106	4.03e-05	0.00560404
Zbp1	435.035	0.762739	0.18576	4.10604	4.03e-05	0.00560404
Wee2	34.0196	1.68024	0.409587	4.10229	4.09e-05	0.00565251
Cirbp	613.896	-0.670623	0.163663	-4.09759	4.17e-05	0.00568444
Uba5	1138.36	0.399603	0.0975048	4.09829	4.16e-05	0.00568444
Fam174b	2877.45	0.318109	0.0777412	4.0919	4.28e-05	0.00578351
Mgat2	1732.79	0.380569	0.0931213	4.08681	4.37e-05	0.00586926
Sh3rf2	298.595	-0.658976	0.161424	-4.08227	4.46e-05	0.00594223
Spdef	2401.68	0.515805	0.126449	4.07916	4.52e-05	0.00597957
Ackr3	477.237	0.505944	0.124223	4.07285	4.64e-05	0.00610071
Ttc13	831.06	0.23797	0.0584788	4.06935	4.71e-05	0.00614999
Nucb2	497.099	0.567985	0.139762	4.06396	4.82e-05	0.00624997
Nox1	631.82	1.05833	0.261159	4.05244	5.07e-05	0.00652068
Pdcd4	2314.56	-0.414974	0.102498	-4.04862	5.15e-05	0.00653795
Tars	3127.06	0.289939	0.0716055	4.04912	5.14e-05	0.00653795
Hyou1	5432.03	0.713423	0.17676	4.03611	5.43e-05	0.00684972
Wtip	516.163	0.458403	0.11374	4.03028	5.57e-05	0.00697475
Il5ra	25.7143	1.57493	0.391501	4.02281	5.75e-05	0.00701139
Pcolce	867.284	0.306998	0.0762788	4.02468	5.71e-05	0.00701139
Spink4	11654.7	0.985646	0.244953	4.02382	5.73e-05	0.00701139
Zfp280b	664.465	0.244595	0.0607394	4.02696	5.65e-05	0.00701139
Spon2	1743.04	0.374207	0.093576	3.99897	6.36e-05	0.00770622
Gpr15	36.4669	1.1572	0.289566	3.99633	6.43e-05	0.00774217
Ilvbl	1768.42	-0.308753	0.0773003	-3.9942	6.49e-05	0.00776216
Ddost	6086.52	0.314613	0.0788008	3.99252	6.54e-05	0.00776768
Ptk6	278.178	0.704508	0.176554	3.99032	6.6e-05	0.00779022
Dusp10	510.94	-0.693222	0.173889	-3.98656	6.7e-05	0.00786484
Cyp4f13	868.027	-0.357336	0.0897137	-3.98307	6.8e-05	0.00792988
Prox1	217.53	-0.536864	0.134864	-3.98079	6.87e-05	0.00792988
Smim31	2318.7	0.476052	0.119606	3.98017	6.89e-05	0.00792988
Aen	834.488	0.343949	0.0865378	3.97455	7.05e-05	0.00802583
Irf4	261.168	1.08019	0.271787	3.97439	7.06e-05	0.00802583
Serpina9	6.77987	-1.69887	0.430059	-3.95031	7.8e-05	0.00882383
Bmp6	174.559	0.409609	0.103902	3.94227	8.07e-05	0.00907017
Hsp90b1	22634.3	0.506476	0.12858	3.93901	8.18e-05	0.00913933
Nccrp1	78.2486	1.66847	0.423864	3.93634	8.27e-05	0.00918647
Asns	1370.92	0.394056	0.100372	3.92595	8.64e-05	0.00953559
Sytl2	3433.04	0.482387	0.122935	3.92392	8.71e-05	0.00955944
Adamts4	252.6	0.608779	0.155282	3.92048	8.84e-05	0.00964049
Bnip5	3794.15	-0.399681	0.102164	-3.91214	9.15e-05	0.00978799
Eaf2	80.5322	1.33366	0.341334	3.9072	9.34e-05	0.00978799
Eepd1	345.976	-0.421802	0.107926	-3.90824	9.3e-05	0.00978799
Fcgr3	245.409	0.583596	0.149308	3.90869	9.28e-05	0.00978799
Gna14	1239.9	0.610726	0.156311	3.90713	9.34e-05	0.00978799
Max	3954.57	-0.210798	0.0539021	-3.91076	9.2e-05	0.00978799
Tnip3	746.332	1.68777	0.431506	3.91134	9.18e-05	0.00978799
Tmem140	1066.69	-0.511028	0.130974	-3.90176	9.55e-05	0.00995201
Tbcel	921.204	-0.32318	0.0829156	-3.8977	9.71e-05	0.0100262
Tnfaip2	248.364	0.477981	0.122645	3.89727	9.73e-05	0.0100262
Dennd2a	214.684	0.508534	0.130816	3.8874	0.000101324	0.0103699
Gm11274	15.0931	-1.35607	0.348926	-3.88643	0.000101731	0.0103699
Irf2	1828.87	-0.292177	0.0755489	-3.86738	0.00011001	0.0111528
Pdia6	10158.6	0.466874	0.120814	3.8644	0.000111362	0.0112289
Mmp19	232.712	0.700911	0.181882	3.85366	0.000116365	0.0116703
P4ha1	1190.48	0.537557	0.139914	3.84206	0.000122004	0.0120492
Ptges	246.909	0.434643	0.113132	3.84191	0.000122081	0.0120492
Ugt2b36	101.795	-0.805374	0.209604	-3.84235	0.00012186	0.0120492
Trpm4	5699.12	-0.306409	0.0798916	-3.83531	0.000125408	0.0123124
Aldh1l2	294.094	0.861829	0.224826	3.83331	0.000126431	0.0123479
Ffar2	968.341	-0.357953	0.0935314	-3.82708	0.00012967	0.0125983
Cd300ld	49.513	0.636732	0.166583	3.82232	0.000132203	0.0127778
Tmem220	253.213	-0.285987	0.0749538	-3.81552	0.000135898	0.0130672
Kcnk6	2841.84	0.328726	0.0862444	3.81156	0.00013809	0.0132099
H2bc23	18.731	-1.17153	0.307592	-3.80871	0.000139696	0.0132279
H4bc24	18.731	-1.17153	0.307592	-3.80871	0.000139696	0.0132279
Dnah6	7.09811	-2.35492	0.618845	-3.80534	0.000141609	0.0133413
Hectd3	2660.46	-0.235644	0.0619691	-3.80261	0.000143182	0.0134217
Sprr2a3	9014.76	0.844169	0.222256	3.79819	0.000145759	0.0135751
Ttc37	749.04	0.312347	0.0822547	3.79731	0.000146274	0.0135751
Gm41926	8.29049	1.8046	0.475825	3.79257	0.000149099	0.0136338
Hacl1	176.005	-0.595185	0.156913	-3.7931	0.000148776	0.0136338
Tmed10	9857.53	0.227419	0.0599306	3.79471	0.000147817	0.0136338
Reps2	991.338	-0.294594	0.0779191	-3.78076	0.000156349	0.014227
Tent5c	519.394	0.661254	0.174957	3.77953	0.000157124	0.0142281
Rdh18-ps	89.0383	0.706886	0.187211	3.77589	0.00015944	0.0143681
Cxadr	7649.68	-0.249319	0.0660984	-3.77194	0.000161985	0.0145272
Ccr3	24.1544	1.16023	0.308031	3.7666	0.000165486	0.0147702
Gpr153	232.675	0.520864	0.138637	3.75704	0.000171933	0.0152002
Ptprr	1776.87	-0.556302	0.148064	-3.75716	0.000171853	0.0152002
Sparc	7830	0.292852	0.0780194	3.75358	0.000174327	0.0153391
Sin3a	1668.37	-0.210544	0.0561161	-3.75192	0.000175482	0.0153683
Klrb1b	59.0333	0.601189	0.1603	3.75039	0.000176557	0.0153902
Sfrp1	1074.98	0.379394	0.101238	3.74754	0.000178574	0.0154936
Spta1	946.898	2.79876	0.748658	3.73837	0.000185217	0.0158488
Tagln2	13361.6	0.335774	0.0898099	3.73871	0.000184963	0.0158488
Tpm4	5651.84	0.362309	0.0968871	3.7395	0.00018439	0.0158488
Zc3h12a	985.074	0.920477	0.24641	3.73555	0.000187305	0.0159542
Clca3a2	169.321	0.707619	0.189677	3.73066	0.000190981	0.0161934
Alg2	813.951	0.326092	0.0876287	3.72129	0.000198207	0.0167301
St3gal3	2614.15	0.498491	0.134019	3.71955	0.000199578	0.01677
Cyp2s1	2875.18	-0.411642	0.110742	-3.71713	0.000201496	0.0168253
Gm15638	22.8416	-0.957624	0.25774	-3.71547	0.00020283	0.0168253
Hspa8	61330.5	0.666755	0.179461	3.71532	0.000202943	0.0168253
Cebpe	8.43625	1.61928	0.436346	3.71101	0.000206435	0.0170391
Rnase2b	4.69276	1.94612	0.524922	3.70745	0.000209355	0.017204
Slc7a11	104.34	0.914317	0.246932	3.70271	0.000213307	0.0174519
Erbb3	7587.85	-0.354211	0.0957743	-3.69839	0.000216968	0.0175208
F2r	963.404	0.448115	0.121151	3.69881	0.000216613	0.0175208
Hid1	2708.58	0.355228	0.0960425	3.69866	0.000216741	0.0175208
B3gnt5	947.271	0.78959	0.213982	3.68998	0.000224267	0.0179917
Crebrf	1261.65	-0.451574	0.122396	-3.68946	0.000224727	0.0179917
Gm52770	12.8267	-1.27929	0.34806	-3.67548	0.000237406	0.0189103
Spats2l	973.687	0.508967	0.13851	3.67459	0.000238229	0.0189103
Trat1	46.4056	1.51508	0.412524	3.67272	0.000239984	0.0189689
Atp10a	212.459	0.377379	0.103006	3.66367	0.000248628	0.0192367
Bmp3	2284.81	-0.612968	0.167297	-3.66395	0.000248355	0.0192367
Cdk2ap1	1842.99	0.22756	0.0620424	3.66782	0.000244632	0.0192367
Erbin	11811.5	-0.294824	0.0804405	-3.66512	0.000247222	0.0192367
Slc2a10	644.264	0.363244	0.0991734	3.66271	0.000249559	0.0192367
Yars	1972.53	0.293726	0.08014	3.66517	0.000247179	0.0192367
2310069B03Rik	12.9338	1.56798	0.428792	3.65674	0.000255442	0.0196091
Lrat	524.751	-0.481035	0.131609	-3.65504	0.000257143	0.0196588
Camk1d	3391.92	0.484872	0.132813	3.65077	0.000261453	0.0199067
1700066B19Rik	817.929	0.515447	0.141473	3.64343	0.000269031	0.0203965
9130024F11Rik	364.54	-0.399201	0.109597	-3.64243	0.000270073	0.0203965
4732471J01Rik	21.0742	1.10485	0.304519	3.62819	0.000285414	0.0214521
Miga1	788.718	0.41732	0.115048	3.62735	0.00028635	0.0214521
Krt13	7.40975	2.25147	0.621185	3.62448	0.000289547	0.0216048
Serpinh1	5050.28	0.454183	0.125416	3.6214	0.000293016	0.0217766
Nrg1	316.271	0.82353	0.227521	3.61957	0.00029509	0.0218437
Anks4b	3070.22	-0.241678	0.0669526	-3.60969	0.000306567	0.0220904
Clec4a3	54.0907	0.889413	0.246281	3.61137	0.00030458	0.0220904
Cnksr3	1119.29	-0.455116	0.126054	-3.61049	0.000305619	0.0220904
Entr1	1273.86	0.266838	0.0738929	3.61115	0.000304845	0.0220904
Gm40656	881.505	-0.551942	0.152692	-3.61473	0.000300662	0.0220904
Rab7b	170.891	0.410931	0.113845	3.60956	0.000306712	0.0220904
Rrp8	383.544	0.307055	0.0850551	3.61007	0.000306117	0.0220904
Fam83b	2970.67	-0.593066	0.164444	-3.6065	0.000310352	0.0221813
Lgals12	865.887	0.506005	0.140271	3.60733	0.000309359	0.0221813
Gm30648	5.46114	-1.66389	0.461616	-3.6045	0.000312755	0.0222263
H6pd	1718.68	0.337029	0.0935154	3.60399	0.000313365	0.0222263
Cdc45	113.467	0.455544	0.126518	3.60063	0.000317448	0.0224306
Pmepa1	1445.12	0.522748	0.145381	3.59572	0.000323501	0.022772
Fstl3	256.652	0.345388	0.0960926	3.59433	0.00032523	0.0228077
Mfap4	677.81	0.380865	0.106117	3.58911	0.000331803	0.0231814
Engase	860.944	-0.284011	0.0792093	-3.58558	0.000336335	0.0234104
Cldn4	5292.31	-0.721773	0.201354	-3.5846	0.000337595	0.0234107
Erp44	2803.8	0.230593	0.0643708	3.58226	0.000340639	0.0235344
St3gal1	2284.39	0.378883	0.105875	3.57857	0.000345475	0.0237804
Amigo3	224.026	0.368885	0.103132	3.57682	0.000347798	0.0237909
Col3a1	12314.6	0.308831	0.0863493	3.57654	0.000348178	0.0237909
Gm42226	1106.26	0.437806	0.122779	3.56581	0.000362737	0.0246953
Gm51903	5.95452	-1.55187	0.436491	-3.55532	0.000377518	0.0256081
Nt5e	1748.09	0.78379	0.220624	3.55261	0.000381426	0.0257794
Gm33714	34.0161	0.920492	0.259798	3.54311	0.000395437	0.0266299
Dnajb11	4922.26	0.356791	0.10077	3.54063	0.000399175	0.0267849
Slc9a2	7294.19	-0.276004	0.0779791	-3.53946	0.000400943	0.0268071
Calu	6816.74	0.204113	0.0577094	3.5369	0.000404853	0.0269719
Snai2	67.478	0.542531	0.153783	3.52789	0.000418882	0.0278072
Il15	275.787	-0.502748	0.142547	-3.5269	0.000420452	0.0278125
Tmem144	200.327	-0.500207	0.141895	-3.52518	0.000423191	0.0278947
Gm2115	318.333	-0.597407	0.169538	-3.52374	0.000425497	0.027948
Pla2g7	349.734	0.376476	0.10732	3.50797	0.000451548	0.029555
Fam122b	266.727	-0.341161	0.0973469	-3.50459	0.000457317	0.029724
Utp14b	671.846	-0.663402	0.189277	-3.50492	0.000456739	0.029724
Arhgap20	658.466	-0.635864	0.181491	-3.50356	0.000459084	0.0297352
Nek3	234.61	-0.342564	0.0979425	-3.4976	0.000469466	0.0303025
A4galt	345.663	0.342788	0.0981648	3.49196	0.000479483	0.0304227
Myc	793.319	0.318559	0.0912089	3.49263	0.000478286	0.0304227
Pdpn	172.914	0.406313	0.116314	3.49325	0.000477173	0.0304227
Pdpn_1	172.914	0.406313	0.116314	3.49325	0.000477173	0.0304227
Tor3a	1732.98	0.430095	0.123041	3.49554	0.000473111	0.0304227
Akt1	5590.12	0.173849	0.0498031	3.49073	0.000481708	0.0304603
H2-T3	1407.3	-0.501504	0.143733	-3.48914	0.000484578	0.0305382
Flacc1	21.48	-1.07662	0.308729	-3.48727	0.000487975	0.0306488
Ficd	338.24	0.392436	0.112627	3.4844	0.00049325	0.0306758
Frmd3	121.502	0.638366	0.183271	3.48319	0.000495479	0.0306758
Lrif1	524.163	-0.29955	0.0860138	-3.48258	0.0004966	0.0306758
Me3	64.7327	-0.76715	0.220339	-3.48168	0.000498273	0.0306758
Txnrd2	106.305	-0.381684	0.109601	-3.48249	0.000496773	0.0306758
Txnrd2_1	106.305	-0.381684	0.109601	-3.48249	0.000496773	0.0306758
Gm4841	6.93918	2.81514	0.809638	3.47703	0.000506993	0.03111
Slc22a3	52.4654	-0.757242	0.217904	-3.47511	0.000510644	0.0312313
Bche	1900.58	-0.49864	0.14364	-3.47147	0.00051762	0.031342
Gad2	73.9799	0.670756	0.193155	3.47263	0.000515377	0.031342
Tnf	8.69626	1.13242	0.326445	3.46893	0.000522534	0.031342
Tnf_1	8.69626	1.13242	0.326445	3.46893	0.000522534	0.031342
Tnf_2	8.69626	1.13242	0.326445	3.46893	0.000522534	0.031342
Tnf_3	8.69626	1.13242	0.326445	3.46893	0.000522534	0.031342
Fut2	5133.64	0.363678	0.10498	3.46425	0.000531706	0.0317851
Swsap1	319.732	0.242548	0.0700311	3.46343	0.000533331	0.0317851
Fkbp11	373.197	0.675793	0.19519	3.46223	0.000535713	0.0318254
Osbpl1a	317.692	-0.340363	0.0983534	-3.46062	0.000538936	0.0319153
Pdia3	20431.3	0.324931	0.094018	3.45605	0.000548158	0.0323587
Aqp11	465.25	-0.371706	0.107586	-3.45496	0.000550381	0.0323874
Gm33901	166.979	1.25935	0.36488	3.45142	0.000557655	0.0326097
Gmps	1238.96	0.233321	0.0675874	3.45213	0.000556179	0.0326097
Ifrd1	3143.22	-0.710956	0.206041	-3.45056	0.000559415	0.0326104
Krt18	16007.3	0.525949	0.152728	3.4437	0.000573806	0.0333451
Stip1	4135.2	0.537406	0.156109	3.4425	0.000576357	0.0333893
Il34	148.166	0.607892	0.176675	3.44073	0.000580149	0.0335049
Pm20d1	498.885	-0.597384	0.174258	-3.42816	0.000607682	0.0348791
Slc16a6	347.127	0.444176	0.129564	3.42824	0.000607498	0.0348791
Slc12a2	11250.6	-0.308246	0.0899967	-3.42508	0.000614611	0.0351686
Eif4b	11261.2	-0.175196	0.0512049	-3.42148	0.000622817	0.0355291
Gdpd2	150.132	-0.731105	0.214205	-3.41311	0.000642254	0.0364102
Gsdmc4	24143.8	1.25521	0.367847	3.41232	0.000644118	0.0364102
Rab27a	2025.12	0.441911	0.129477	3.41304	0.000642428	0.0364102
Rmrp	31.1147	-1.15755	0.339408	-3.41051	0.000648419	0.0365426
D130037M23Rik	261.254	-0.379893	0.111509	-3.40683	0.00065721	0.0369265
Tinag	396.568	-0.302844	0.0889795	-3.40353	0.000665209	0.0372637
Mblac2	159.443	-0.465001	0.136762	-3.40008	0.000673674	0.0372899
Mgl2_1	55.033	0.671942	0.197501	3.40222	0.000668418	0.0372899
Rest	654.521	-0.297847	0.0875932	-3.40034	0.000673016	0.0372899
Srgap2	509.66	0.385121	0.113238	3.40098	0.000671447	0.0372899
Arf4	4890.78	0.242331	0.071399	3.39403	0.000688711	0.0376751
Arf4_1	4890.78	0.242331	0.071399	3.39403	0.000688711	0.0376751
LOC115487747	35.0141	-0.874626	0.257596	-3.39535	0.000685419	0.0376751
Trp73	10.3335	1.28505	0.378352	3.39645	0.000682665	0.0376751
Rrp1b	262.884	0.458976	0.135267	3.3931	0.000691062	0.0376932
1110038B12Rik	178.04	-0.372763	0.109953	-3.3902	0.000698409	0.0378725
1110038B12Rik_1	178.04	-0.372763	0.109953	-3.3902	0.000698409	0.0378725
Pfkfb1	39.0794	-0.658292	0.194339	-3.38734	0.000705751	0.0381597
Chac1	69.4883	0.818812	0.24214	3.38156	0.00072076	0.0385245
Coq8a	809.649	-0.533279	0.157634	-3.38302	0.000716932	0.0385245
Cox7a1	444.803	-0.507805	0.150134	-3.38234	0.000718702	0.0385245
Trim2	6582.88	-0.272432	0.0805358	-3.38275	0.000717645	0.0385245
Sec23b	1995.44	0.301345	0.0891439	3.38044	0.000723707	0.0385715
Alox15	30.8041	1.1906	0.352434	3.37822	0.000729562	0.0387728
Gsdmcl-ps	105.754	1.74085	0.515652	3.37601	0.000735442	0.0389743
Mgl2	82.39	0.605338	0.179546	3.3715	0.000747607	0.0395067
Gapt	19.6762	0.971804	0.289131	3.36112	0.000776263	0.0407899
Gm51671	35.0356	-0.793571	0.23606	-3.36174	0.000774537	0.0407899
Fads3	580.078	0.323842	0.0963812	3.36002	0.00077938	0.0408386
Adam18	11.07	-1.12848	0.336151	-3.35706	0.000787754	0.0411618
Nr3c2	2915.89	-0.355507	0.105941	-3.3557	0.000791648	0.0412497
Prss16	23.9845	0.863735	0.257476	3.35463	0.000794725	0.0412947
Gatc	448.181	0.248412	0.0740947	3.35263	0.000800487	0.0414786
Nr1i2	1719.96	-0.233033	0.0696023	-3.34807	0.000813779	0.0420505
Slc40a1	3376.51	-0.665327	0.19927	-3.33882	0.000841359	0.0433555
Bcl11a	281.343	-0.437501	0.131188	-3.33492	0.000853254	0.043488
Gm52905	15.2342	-0.981697	0.294248	-3.33629	0.000849059	0.043488
Limk1	216.652	0.304418	0.0912665	3.33549	0.000851502	0.043488
Praf2	455.576	0.298422	0.0894404	3.33654	0.000848275	0.043488
Nckipsd_1	67.5298	0.393084	0.117996	3.33133	0.000864312	0.0439316
Slc38a4	40.37	-0.789025	0.237226	-3.32605	0.000880877	0.0444105
Txndc11	1256.62	0.307512	0.0924525	3.32616	0.000880508	0.0444105
Xpot	1562.85	0.233411	0.0701619	3.32675	0.000878648	0.0444105
Olfr165	39.1885	-0.771155	0.232013	-3.32375	0.000888146	0.0446563
Mogs	2185.56	0.233076	0.070197	3.32031	0.000899175	0.0450893
Fn3k	28.1889	-1.15964	0.349453	-3.31843	0.000905235	0.0451315
Mab21l4	152.79	-0.517334	0.155866	-3.31909	0.000903099	0.0451315
Sel1l	3455.2	0.351499	0.105943	3.31781	0.000907275	0.0451315
Mpst	4609.8	-0.267903	0.0807803	-3.31644	0.000911718	0.0452319
Klf11	364.353	-0.399907	0.120677	-3.31386	0.000920175	0.0454099
Sec24d	2641.51	0.310071	0.0935607	3.31412	0.000919334	0.0454099
Krtap13	7.08902	2.38789	0.721006	3.31189	0.000926688	0.0456107
Slc13a3	10.3222	1.00226	0.302699	3.31108	0.00092938	0.0456228
Ssr2	4222.41	0.32342	0.0977504	3.30863	0.000937551	0.0458951
Tmem185a	515.968	0.25279	0.0764192	3.30794	0.000939848	0.0458951
Cpt1a	7223.19	-0.387232	0.117098	-3.30692	0.000943283	0.0459128
Tirap	691.861	0.307478	0.0930161	3.30564	0.000947595	0.0459128
Tmem154	109.353	0.658781	0.199288	3.30568	0.000947467	0.0459128
Ednra	309.227	0.438804	0.132973	3.29995	0.000967037	0.0464925
Mis12	852.211	0.222996	0.067561	3.30067	0.000964554	0.0464925
Tmem50b	1883.03	0.235707	0.0714046	3.301	0.000963405	0.0464925
Zfp493	74.7012	0.472136	0.14317	3.29772	0.000974745	0.0467426
Mfsd2a	129.047	0.771461	0.233994	3.29693	0.000977481	0.0467537
Nipal2	1216.59	0.328707	0.0997715	3.2946	0.00098562	0.0470224
Gm39572	6.08772	-1.6106	0.489091	-3.29305	0.000991061	0.0471614
Gm13056	32.0077	-0.949613	0.288496	-3.2916	0.000996195	0.0472851
Slc2a5	106.531	-0.707535	0.215093	-3.28944	0.00100386	0.0474076
Stk17b	3728.05	-0.468643	0.142438	-3.29014	0.00100136	0.0474076
Pofut1	1274.73	-0.241761	0.0735497	-3.28705	0.00101245	0.0475928
Postn	6191.28	0.327899	0.0997587	3.28692	0.00101289	0.0475928
Agtr1a	129.547	-0.58717	0.178861	-3.28282	0.00102775	0.0476677
Col6a1	3598.56	0.350447	0.10677	3.28225	0.00102981	0.0476677
Gm41497	4.57467	-1.83855	0.560045	-3.28287	0.00102757	0.0476677
Ifrd2	1142.4	0.268459	0.0817763	3.28285	0.00102764	0.0476677
Tdo2	33.9714	-0.997615	0.303655	-3.28536	0.00101854	0.0476677
Tnfsf13os	195.219	0.475342	0.1448	3.28274	0.00102802	0.0476677
Mrgprg	9.89525	2.21661	0.675669	3.28062	0.0010358	0.0478261
Ly6c1	377.421	0.337192	0.102859	3.2782	0.00104473	0.0481195
Cbln3	106.685	0.542888	0.165664	3.27705	0.00104897	0.048196
Gdap2	522.821	0.213165	0.0650946	3.27469	0.00105777	0.0484805
Cdkn2b	1533.93	-0.481094	0.147001	-3.27272	0.00106518	0.048597
Kmt5a	4558.51	0.160565	0.0490629	3.27263	0.00106552	0.048597
Cdc6	237.734	0.522862	0.160001	3.26787	0.00108361	0.0491815
Cox8b	14.0369	-1.01096	0.309335	-3.26816	0.00108249	0.0491815
Pbld1	170.454	-0.873532	0.2674	-3.26677	0.00108783	0.0492532
Manf	5839.9	0.592659	0.181508	3.2652	0.00109388	0.0494075
Lhfpl2	4734.97	-0.252858	0.0774659	-3.26412	0.00109804	0.0494753
Flrt3	1430.06	-0.528156	0.161841	-3.26342	0.00110078	0.0494792
Ly6g	56.9742	1.98429	0.608449	3.26123	0.0011093	0.0496232
Rps6ka5	141.057	-0.396565	0.121595	-3.26137	0.00110874	0.0496232
Gm36582	22.5995	-1.27958	0.392594	-3.25929	0.00111693	0.0498448
Foxa3	1798.24	0.328643	0.10095	3.25549	0.00113197	0.0503276
Gal3st2c	40.3019	-1.03303	0.317348	-3.2552	0.00113314	0.0503276
Ero1b	392.939	0.342392	0.105226	3.25388	0.00113842	0.0503396
Slc17a4	2210.01	-0.388144	0.11929	-3.25378	0.00113881	0.0503396
Arhgef10l	861.441	0.240851	0.074108	3.25001	0.00115402	0.0508914
Plgrkt	1497.59	-0.396794	0.122215	-3.24668	0.00116758	0.0513682
Ssr1	5581.85	0.260022	0.0801313	3.24495	0.00117471	0.0515601
Cmtm7	325.06	0.532944	0.16431	3.24352	0.0011806	0.0516972
Itprid2	7067.91	-0.248327	0.0765887	-3.24234	0.00118551	0.0516983
Olfml3	461.173	0.293113	0.0904062	3.24218	0.00118617	0.0516983
Gsdmc2	22616.6	1.28713	0.39759	3.23733	0.00120652	0.0524626
Clptm1l	3405.91	0.186617	0.0577234	3.23296	0.00122516	0.0531493
Cct7	5535.63	0.204923	0.0634166	3.23138	0.00123193	0.0532414
Slc16a9	262.625	-0.764355	0.236559	-3.23114	0.00123299	0.0532414
Il1rl2	83.248	0.466507	0.144489	3.22868	0.00124364	0.0535772
Nupl2	162.452	0.321712	0.0997415	3.22546	0.00125771	0.0540586
Dhrs9	646.723	0.708915	0.220074	3.22125	0.00127632	0.0547323
Clca3b	7604.92	0.661372	0.205374	3.22033	0.00128043	0.0547824
Jdp2	168.139	0.311752	0.0969102	3.21692	0.00129576	0.0551964
Mettl27	267.721	-0.514222	0.159885	-3.2162	0.00129898	0.0551964
Rnf103	3268.19	-0.23687	0.0736407	-3.21656	0.00129739	0.0551964
Gm11586	6.88316	-1.27393	0.396844	-3.21017	0.00132657	0.0562405
Alox5	266.826	0.450884	0.140576	3.2074	0.00133941	0.0563812
Cd93	374.137	0.414926	0.12937	3.20728	0.00133997	0.0563812
Golga1	920.115	0.259942	0.0810585	3.20685	0.00134198	0.0563812
Mical1	837.36	0.402725	0.125511	3.20869	0.0013334	0.0563812
Gm16638	70.8808	-0.621661	0.19408	-3.20312	0.00135948	0.0567342
Gpx2	9867.55	0.568558	0.177502	3.20311	0.00135951	0.0567342
Nol10	228.53	0.326452	0.101911	3.2033	0.00135864	0.0567342
Rae1	675.488	0.201803	0.0630167	3.20238	0.00136298	0.0567524
Cipc	2483.83	-0.271563	0.0849298	-3.1975	0.00138627	0.0574654
D730005E14Rik	168.15	0.652851	0.204174	3.19752	0.00138617	0.0574654
Gnl3	671.55	0.37231	0.116512	3.19545	0.00139611	0.0577452
Stxbp1	1118.63	0.429588	0.134517	3.19357	0.00140525	0.0579945
Mier3	1667.89	-0.337518	0.105746	-3.19179	0.00141395	0.0582247
H2bc21	441.361	-0.27	0.0846197	-3.19074	0.00141907	0.0583068
Neu1	2322.26	-0.344742	0.108123	-3.18844	0.00143045	0.0585167
Neu1_1	2322.26	-0.344742	0.108123	-3.18844	0.00143045	0.0585167
Gm39584	22.4373	1.15695	0.36295	3.18763	0.00143445	0.0585519
Gm19600	12.9978	-1.40272	0.440808	-3.18216	0.00146183	0.0595394
Mfsd4a	3294.09	0.306075	0.0962346	3.18051	0.00147017	0.0597485
Adck5	1803.23	-0.404624	0.12738	-3.17652	0.00149054	0.0601248
Ahsa2	1086.74	0.531039	0.167187	3.17632	0.00149158	0.0601248
Ifi27	1132.51	-0.404866	0.127445	-3.1768	0.00148909	0.0601248
Sec61a1	7039.42	0.261763	0.0824309	3.17555	0.00149555	0.0601248
Ttyh1	362.902	0.423376	0.133299	3.17614	0.00149248	0.0601248
Mon1a	1478.58	0.180883	0.0569776	3.17464	0.00150023	0.0601836
Col6a2	3724.32	0.362538	0.11432	3.17126	0.00151779	0.060757
Ceacam1	116623	0.355657	0.11228	3.16758	0.00153711	0.0612678
Naprt	1557.16	-0.296938	0.0937422	-3.1676	0.00153701	0.0612678
Insrr	198.403	-0.661731	0.209049	-3.16544	0.0015485	0.0615902
Alox15_1	17.6671	1.27796	0.404032	3.16301	0.00156148	0.061974
Sct	485.236	-0.572555	0.181114	-3.16129	0.00157072	0.0622084
Socs3	391.258	0.529385	0.167538	3.1598	0.00157879	0.0622636
Ugdh	14260.1	-0.598943	0.189543	-3.15994	0.00157803	0.0622636
Add3	2837.82	-0.31006	0.0981595	-3.15873	0.00158456	0.0623596
Tmem143	405.095	-0.248534	0.0788224	-3.15309	0.00161552	0.0634442
Abcc3	5734.48	-0.37678	0.119569	-3.15115	0.00162628	0.0634657
Ago4	218.212	-0.379797	0.120517	-3.1514	0.0016249	0.0634657
Ubxn4	2277.82	0.212028	0.0672786	3.15149	0.0016244	0.0634657
Rps6kb1	863.045	0.301944	0.0958427	3.15042	0.00163037	0.0634927
Hsph1	3654.26	0.945235	0.300104	3.1497	0.0016344	0.0635167
Prdm16	312.418	0.392832	0.124748	3.14901	0.00163824	0.0635336
Hoxb8	478.447	-0.611551	0.194264	-3.14804	0.00164372	0.0636139
Gm16141	13.7803	-1.05399	0.335345	-3.143	0.00167228	0.0645855
Hoxb4	168.114	-0.505521	0.161007	-3.13974	0.00169095	0.0651715
Dqx1	854.449	-0.323988	0.103373	-3.13418	0.00172335	0.0660783
Myorg	551.34	-0.316593	0.101022	-3.13388	0.00172511	0.0660783
Rem1	95.8173	0.379151	0.120959	3.13454	0.00172122	0.0660783
Lrrn1	31.8727	-0.554698	0.177121	-3.13174	0.00173772	0.0662892
Pbx1	1747.07	-0.350646	0.111945	-3.1323	0.0017344	0.0662892
Ttc39a	2914.76	0.280748	0.089692	3.13013	0.0017473	0.0665187
Atp8b2	503.164	0.306919	0.0982146	3.12498	0.00177817	0.067407
BC021767	24.14	-0.675907	0.216371	-3.12384	0.00178509	0.067407
Dedd	1207.94	0.160702	0.0514256	3.12494	0.00177844	0.067407
Impdh1	964.202	0.202119	0.0646906	3.1244	0.0017817	0.067407
Dnaja1	6810.43	0.601112	0.19265	3.12023	0.0018071	0.0676901
Faap24	200.087	0.256882	0.0823128	3.1208	0.00180358	0.0676901
Gm13420	45.6871	0.6335	0.203022	3.12035	0.00180634	0.0676901
Mctp2	751.761	0.336772	0.107925	3.12041	0.00180597	0.0676901
Lrba	3033.95	-0.214523	0.0687655	-3.11963	0.00181078	0.067692
Crisp3	59.0976	1.02798	0.329787	3.11711	0.00182633	0.0681367
Adamts2	389.752	0.368806	0.118361	3.11593	0.00183364	0.068273
Slc35b1	1846.69	0.344841	0.110816	3.11183	0.0018593	0.0690905
Runx2	55.0235	0.646419	0.207786	3.11099	0.00186463	0.0691508
Ccr1	177.218	0.553575	0.178094	3.10833	0.00188145	0.0696362
Sox6	453.484	-0.57434	0.184908	-3.10608	0.00189583	0.0700293
Gm26871	11.7148	-0.937858	0.303282	-3.09236	0.00198569	0.0730595
Prxl2a	454.012	-0.299434	0.0968233	-3.09259	0.00198421	0.0730595
Rsbn1	797.789	-0.216075	0.0699047	-3.091	0.00199484	0.0732516
Adm	209.752	0.400542	0.129629	3.08992	0.00200212	0.0733745
Ccdc57	64.3734	-0.484454	0.15693	-3.08708	0.00202135	0.0735953
Chordc1	1450.07	0.589522	0.190988	3.0867	0.00202393	0.0735953
Mars1	1267.3	0.281743	0.0912531	3.08749	0.00201855	0.0735953
Tmem100	221.992	0.408826	0.132436	3.08698	0.00202201	0.0735953
Retnla	491.447	0.974409	0.316009	3.08349	0.00204591	0.0742499
Ruvbl1	644.432	0.230513	0.0748326	3.08039	0.00206731	0.0747355
Spcs3	3959.03	0.3687	0.119678	3.08078	0.00206462	0.0747355
Col6a5	124.577	0.554396	0.180342	3.07413	0.00211119	0.0761744
Smim27	87.635	-0.420871	0.137006	-3.07192	0.00212688	0.0765923
Hkdc1	2134.07	-0.737402	0.240212	-3.0698	0.00214199	0.0769232
Nek5	18.6457	-0.681978	0.22218	-3.06948	0.00214431	0.0769232
Slc30a7	2123.63	0.329532	0.107419	3.06772	0.00215702	0.0772305
Col5a2	1234.32	0.333651	0.108867	3.06475	0.0021785	0.07734
Fbxl3	3376.71	-0.360497	0.117615	-3.06505	0.00217634	0.07734
Gm9926	417.441	-0.445879	0.145501	-3.06444	0.00218081	0.07734
Herc3	380.46	-0.417099	0.136063	-3.06549	0.00217312	0.07734
Isg20	611.922	0.34723	0.113253	3.06596	0.00216974	0.07734
Marcksl1-ps4	507.317	-0.440426	0.143794	-3.06289	0.00219207	0.0775919
Cmbl	1256.34	-0.425167	0.138925	-3.06041	0.00221034	0.0778218
Knop1	1092.12	0.192941	0.0630307	3.06106	0.00220556	0.0778218
Pira1	5.18037	-2.59636	0.848397	-3.06031	0.00221108	0.0778218
Cyp2c66	33.1841	-1.24355	0.406887	-3.05626	0.00224117	0.0787321
Dapk2	649.111	0.377707	0.12376	3.05192	0.00227383	0.0797292
Tlr8	57.8756	0.568604	0.186355	3.05119	0.00227937	0.0797738
Cacna1s	42.0377	1.1811	0.387385	3.04891	0.00229672	0.0802302
Cyp1b1	74.402	-1.85255	0.608006	-3.04692	0.00231198	0.0803124
Exo1	194.654	0.441026	0.144739	3.04703	0.00231113	0.0803124
Srpr	5710.26	0.191916	0.0629704	3.04772	0.00230582	0.0803124
Gm29688	4.79559	-1.97904	0.649729	-3.04594	0.00231955	0.0804253
Mmp20	5.00725	-2.00936	0.659967	-3.04464	0.00232957	0.0805701
Nelfa	643.713	0.201692	0.0662526	3.04428	0.00233236	0.0805701
Arl4a	2528.35	-0.389052	0.127901	-3.04182	0.00235154	0.0809374
Slc7a4	522.341	-0.312275	0.102661	-3.0418	0.00235167	0.0809374
Stc2	568.635	0.414323	0.136238	3.04118	0.00235654	0.0809555
Usp16	1189.44	0.168337	0.0553868	3.03929	0.00237136	0.0813149
Ttc39aos1	232.118	0.463535	0.15258	3.03799	0.0023816	0.0815163
Abca5	160.569	-0.362095	0.119629	-3.02681	0.00247153	0.0842849
Poglut2	404.087	0.253877	0.0838713	3.02698	0.00247008	0.0842849
Capn2	2068.69	0.279953	0.0925552	3.02472	0.00248864	0.0845595
Myadm_1	5924.01	0.403191	0.133281	3.02511	0.00248542	0.0845595
Cpn1	529.841	-0.386633	0.127913	-3.02261	0.00250604	0.0849959
Sirt1	573.857	-0.246587	0.0815965	-3.02203	0.00251084	0.085004
Bhlhe41	64.3083	0.661581	0.219099	3.01955	0.00253151	0.0855456
Cd14	806.613	0.384431	0.127393	3.01767	0.00254724	0.0855456
Gbp2	608.316	0.616137	0.204314	3.01564	0.00256434	0.0855456
Gosr2	2289.46	0.161644	0.0536096	3.0152	0.00256811	0.0855456
Klra2	39.3403	0.708977	0.234988	3.01708	0.00255221	0.0855456
Mmp3	52.8555	0.678214	0.224828	3.01659	0.00255636	0.0855456
Pld2_1	35.7876	0.979162	0.32473	3.01531	0.00256718	0.0855456
Ppp2r5b	526.086	0.194282	0.0643626	3.01856	0.00253978	0.0855456
Prlr	941.176	-0.750979	0.248819	-3.01818	0.002543	0.0855456
Gm10069	18.9302	0.999357	0.331643	3.01335	0.00258381	0.0857622
Gm40892	98.1298	1.21074	0.401762	3.01357	0.00258196	0.0857622
Gm15658	62.8269	0.518521	0.172107	3.01278	0.00258863	0.0857695
Ddias	115.397	0.414135	0.137525	3.01135	0.00260091	0.0858715
Pcmtd2	1584.46	-0.256835	0.0852823	-3.01159	0.00259887	0.0858715
Entpd5	6271.23	-0.361822	0.120288	-3.00795	0.00263015	0.0866836
C1qtnf3	531.97	0.44265	0.147235	3.00642	0.00264345	0.0868051
Gm43560	3.64783	-2.07168	0.689278	-3.00558	0.00265073	0.0868051
Lama1	73.0637	0.741473	0.246715	3.00538	0.00265246	0.0868051
Pdgfra	2256.49	0.392627	0.130615	3.00598	0.00264726	0.0868051
D430001F17Rik	69.0278	-0.702734	0.23396	-3.00366	0.00266758	0.087147
Medag	263.558	0.440288	0.146749	3.00027	0.00269736	0.0879661
Camkk1	148.621	0.317573	0.105964	2.997	0.00272652	0.0881466
Dpagt1	1234.57	0.207784	0.069321	2.99742	0.00272276	0.0881466
Fbxl20	1167.69	-0.356216	0.118842	-2.99739	0.00272304	0.0881466
Scube1	402.342	0.421194	0.140489	2.99806	0.00271702	0.0881466
Serpinb2	7.69217	1.47133	0.490739	2.99818	0.00271596	0.0881466
Kti12	568.109	0.271965	0.0907622	2.99646	0.00273137	0.0881505
Prpsap1	2656.98	-0.243469	0.0813277	-2.99368	0.00275634	0.0888027
Mreg	60.9032	-1.03411	0.345565	-2.99251	0.00276691	0.0889896
Hsp90aa1	13059.6	0.565868	0.189138	2.99183	0.00277314	0.0890343
Trdmt1	137.038	-0.427866	0.143036	-2.99131	0.00277785	0.0890343
5430421F17Rik	4.77142	-1.53908	0.514946	-2.98882	0.00280056	0.089469
Gmppb	1731.99	0.349498	0.116937	2.98877	0.002801	0.089469
Mir22hg	601.778	-0.349333	0.116995	-2.98587	0.00282772	0.0901681
Car4	10083.6	0.35574	0.119192	2.98459	0.00283962	0.0902208
Rbm10	1425.75	0.212042	0.0710567	2.98413	0.00284389	0.0902208
Spcs2	4041.97	0.315413	0.10568	2.98459	0.00283955	0.0902208
Col15a1	868.596	0.352244	0.118061	2.98358	0.00284896	0.0902283
Cfb	1236.1	-0.30832	0.103378	-2.98245	0.00285955	0.0904103
Scgb2b10	3.61978	-2.05246	0.688405	-2.98148	0.00286863	0.0905439
C5ar1	84.4873	0.539675	0.181136	2.97938	0.00288829	0.0908641
Septin5	1264.39	-0.532862	0.178851	-2.97936	0.00288852	0.0908641
Duoxa1	5.9186	1.25352	0.420934	2.97795	0.00290188	0.0911307
Nrg4	32.6529	-0.587622	0.197433	-2.97632	0.00291734	0.0911881
Sorcs3	15.8153	-1.35885	0.456501	-2.97665	0.00291412	0.0911881
Tead2	184.546	0.319925	0.107494	2.97621	0.00291837	0.0911881
0610005C13Rik	388.472	-0.556547	0.187267	-2.97195	0.00295918	0.0923085
Mfsd7a	391.341	-0.341494	0.115058	-2.96802	0.00299729	0.0933412
Ktn1	1128.4	-0.217664	0.0734205	-2.96461	0.00303063	0.0942222
Dcaf12l1	45.128	-0.487428	0.164508	-2.96294	0.00304716	0.0942649
Gdf5	12.738	-1.1333	0.382415	-2.96355	0.00304115	0.0942649
Vim	5100.56	0.244388	0.0824705	2.96334	0.00304325	0.0942649
Fam98a	1383.56	0.211167	0.0713361	2.96017	0.00307473	0.0949604
Fam149a	207.958	0.296003	0.100034	2.95904	0.00308602	0.0951513
Pdzd3	530.837	-0.384468	0.129971	-2.95809	0.00309548	0.0952857
Atg4c	579.444	0.246629	0.0834305	2.9561	0.0031156	0.0955893
Gm5485	1846.46	-0.331088	0.111998	-2.9562	0.00311454	0.0955893
Scin	9332.67	0.450629	0.152491	2.95511	0.00312557	0.095738
Grp	332.522	0.725535	0.245645	2.95359	0.00314096	0.0958945
Nadsyn1	734.949	-0.223798	0.0757679	-2.95373	0.00313955	0.0958945
Thop1	894.657	0.3044	0.103132	2.95155	0.00316185	0.0963514
Xkr9	130	-0.810575	0.274667	-2.95112	0.00316626	0.0963514
Cyp4f40	1303.21	-0.440351	0.149241	-2.95059	0.00317166	0.0963586
Gm16350	7.26034	1.38627	0.470233	2.94804	0.00319795	0.0969994
Nfil3	752.502	0.418322	0.141958	2.9468	0.00321084	0.0972322
U90926	3.64547	-3.32208	1.12832	-2.94428	0.00323711	0.0978689
Kcnh3	881.24	-0.506775	0.172261	-2.9419	0.00326206	0.0984635
C3ar1	113.816	0.461306	0.157056	2.9372	0.00331186	0.0994838
Ifit1bl1	3323.8	0.622579	0.211947	2.93743	0.0033095	0.0994838
Loxl2	1496.79	0.380378	0.129502	2.93724	0.00331152	0.0994838
Ugt1a1	3903.48	-0.674347	0.229688	-2.93593	0.00332547	0.099732
Adcy2	83.7207	0.357532	0.121862	2.93391	0.00334725	0.0997664
Boll	78.8775	-0.507509	0.173014	-2.93334	0.00335336	0.0997664
Nfib	1819.99	-0.355645	0.121218	-2.93394	0.00334685	0.0997664
Rab44	15.751	0.948738	0.323306	2.93449	0.00334097	0.0997664
Zmat4	51.4181	-0.884539	0.301511	-2.93368	0.00334965	0.0997664
Rarb	78.6041	0.426577	0.145454	2.93272	0.00336003	0.0998056

## Sheet: Coinf_vs_Uninfected_colon
geneID	baseMean	log2FoldChange	lfcSE	stat	pvalue	padj
Col8a1	649.197	-1.27847	0.149676	-8.54161	1.32e-17	2.36e-13
Nfkbiz	1605.26	1.32389	0.171152	7.73516	1.03e-14	9.19e-11
Bhlha15	378.122	1.59563	0.216065	7.38494	1.53e-13	9.05e-10
Jchain	23834.4	1.52402	0.222322	6.85501	7.13e-12	3.17e-08
Clca2	110.856	2.10042	0.314113	6.68685	2.28e-11	5.92e-08
Derl3	130.475	1.59619	0.237699	6.71516	1.88e-11	5.92e-08
Frmd3	121.502	1.13757	0.170316	6.67915	2.4e-11	5.92e-08
Mx1	228.307	1.46333	0.219579	6.66423	2.66e-11	5.92e-08
Ccr10	115.01	1.39126	0.211221	6.58676	4.5e-11	8.89e-08
Sstr1	564.307	-1.25007	0.191714	-6.52051	7.01e-11	1.25e-07
Egf	200.823	-0.792316	0.124935	-6.34184	2.27e-10	3.67e-07
Zc3h12a	985.074	1.43825	0.228259	6.30097	2.96e-10	4.39e-07
Fhl2	1082.69	0.811516	0.129105	6.28571	3.26e-10	4.47e-07
Dennd11	2690.03	0.921623	0.148254	6.21652	5.08e-10	6.46e-07
St3gal1	2284.39	0.609024	0.0982098	6.20125	5.6e-10	6.65e-07
Clca1	442744	1.85152	0.299517	6.18167	6.34e-10	7.06e-07
Miga1	788.718	0.651822	0.107005	6.09151	1.12e-09	1.17e-06
9030619P08Rik	93.4401	1.87295	0.307969	6.0816	1.19e-09	1.18e-06
Gm14137	129.145	1.10727	0.184232	6.01017	1.85e-09	1.74e-06
Nr4a2	319.145	1.04347	0.174356	5.98471	2.17e-09	1.93e-06
Ccl8	203.186	1.84414	0.312064	5.9095	3.43e-09	2.81e-06
Gcnt1	687.322	-0.632148	0.107002	-5.9078	3.47e-09	2.81e-06
Fcgbp	209802	1.28731	0.219558	5.86319	4.54e-09	3.45e-06
LOC102641018	25.7979	1.83016	0.312711	5.85254	4.84e-09	3.45e-06
Mthfd2	535.03	0.487721	0.0832802	5.85638	4.73e-09	3.45e-06
Igha_1	4320.83	1.73719	0.297473	5.83983	5.23e-09	3.58e-06
Spink4	11654.7	1.31807	0.226806	5.81142	6.19e-09	4.08e-06
Abcb1a	14748.3	-0.797854	0.139067	-5.73717	9.63e-09	6.12e-06
Nfil3	752.502	0.754369	0.13179	5.72403	1.04e-08	6.38e-06
Retnlb	65922.9	2.71087	0.474687	5.71086	1.12e-08	6.52e-06
Wee2	34.0196	2.18262	0.382299	5.70918	1.14e-08	6.52e-06
Prdm1	261.094	0.758247	0.13367	5.67254	1.41e-08	7.83e-06
Alyref2	211.498	0.712825	0.126602	5.63043	1.8e-08	8.89e-06
Capn9	1366.48	1.10354	0.195984	5.63075	1.79e-08	8.89e-06
Cd177	6942.79	0.932069	0.165401	5.63521	1.75e-08	8.89e-06
Edem2	1801	0.465635	0.0825347	5.64168	1.68e-08	8.89e-06
Grpr	121.045	1.38602	0.246478	5.62331	1.87e-08	9.01e-06
Tef	543.92	-0.667638	0.118977	-5.61148	2.01e-08	9.4e-06
Kirrel3os	43.6504	2.06145	0.371244	5.55281	2.81e-08	1.28e-05
Ang4	70500.5	2.25953	0.408641	5.52937	3.21e-08	1.42e-05
Mzb1	677.43	1.85204	0.335115	5.52659	3.27e-08	1.42e-05
Mlph	4134.95	0.60585	0.10989	5.51326	3.52e-08	1.49e-05
Edem1	5232.84	0.384524	0.0703719	5.46417	4.65e-08	1.9e-05
Pycr2	928.447	0.509753	0.0933126	5.46285	4.69e-08	1.9e-05
Scin	9332.67	0.770435	0.141216	5.4557	4.88e-08	1.93e-05
Creld2	1886.4	0.851003	0.156902	5.4238	5.83e-08	2.26e-05
Gm1987	52.3653	22.0557	4.08122	5.40419	6.51e-08	2.47e-05
Acvr1c	306.51	-0.771532	0.14324	-5.38628	7.19e-08	2.67e-05
Ighg1_1	728.992	2.33956	0.435052	5.37764	7.55e-08	2.69e-05
Srm	613.84	0.574997	0.106855	5.3811	7.4e-08	2.69e-05
Chst13	14.3763	1.91051	0.355795	5.3697	7.89e-08	2.75e-05
Tnfrsf17	59.3186	1.44536	0.269696	5.35922	8.36e-08	2.86e-05
Gsdmc4	24143.8	1.79955	0.340566	5.28399	1.26e-07	4.25e-05
Socs1	93.1073	1.04247	0.197785	5.27071	1.36e-07	4.48e-05
Kcnk6	2841.84	0.420643	0.0800994	5.25152	1.51e-07	4.88e-05
Tdo2	33.9714	-1.54084	0.293641	-5.24736	1.54e-07	4.9e-05
Dbp	106.684	-1.44869	0.276647	-5.23661	1.64e-07	5.04e-05
Gadd45g	717.576	1.18849	0.226996	5.23572	1.64e-07	5.04e-05
Lman2	7008.94	0.272881	0.0522854	5.21907	1.8e-07	5.33e-05
Ly6c2	239.823	1.70534	0.326569	5.222	1.77e-07	5.33e-05
Fer1l6	3836.4	0.648267	0.12455	5.20488	1.94e-07	5.61e-05
Srprb	1496.02	0.29845	0.0573864	5.20071	1.99e-07	5.61e-05
Wtip	516.163	0.552431	0.106181	5.20274	1.96e-07	5.61e-05
Eaf2	80.5322	1.65252	0.317951	5.19743	2.02e-07	5.62e-05
Chrm3	419.995	1.06941	0.205989	5.19159	2.09e-07	5.71e-05
Tg	21.6726	1.75297	0.337984	5.18656	2.14e-07	5.78e-05
Ttr	113.936	-0.833232	0.161005	-5.1752	2.28e-07	6.05e-05
Gsdmc2	22616.6	1.89054	0.368103	5.13591	2.81e-07	7.35e-05
Mptx1	196579	2.60618	0.509594	5.11423	3.15e-07	8.13e-05
Ikbke	814.574	0.375969	0.0742905	5.06079	4.18e-07	0.000106171
Sdf2l1	1884.29	0.765416	0.152148	5.03072	4.89e-07	0.000122505
Trabd	2544.74	0.364524	0.0727753	5.0089	5.47e-07	0.000135334
Cyp3a44	69.769	-1.592	0.319284	-4.98618	6.16e-07	0.000150168
Ms4a4a	81.5184	0.850709	0.170779	4.98134	6.31e-07	0.000151888
Fermt1	4020.57	0.379816	0.0764324	4.96931	6.72e-07	0.000159469
Saa1	7933.08	0.91007	0.183367	4.96311	6.94e-07	0.000162482
Gpr15	36.4669	1.34937	0.272184	4.95758	7.14e-07	0.000165001
Fen1	782.447	0.422446	0.0856199	4.93397	8.06e-07	0.000183872
Gcg	1761.52	-0.447961	0.0910764	-4.91851	8.72e-07	0.000196485
Cracr2a	3188.14	0.676736	0.137899	4.90747	9.23e-07	0.000205274
Dsc3	26.6217	-3.73766	0.764696	-4.88777	1.02e-06	0.00022411
Nccrp1	78.2486	1.91005	0.394436	4.84249	1.28e-06	0.000275304
Ppp1r9a	1331.78	0.619107	0.127855	4.84226	1.28e-06	0.000275304
Uba5	1138.36	0.439357	0.0908536	4.83588	1.33e-06	0.0002809
Gsdmc3	5497.02	1.46192	0.30292	4.82609	1.39e-06	0.000291577
Sprr2a3	9014.76	0.991744	0.205804	4.81886	1.44e-06	0.000298828
Tbc1d24	388.595	-0.617519	0.128291	-4.81341	1.48e-06	0.000303569
Cd209b	52.8981	-3.84308	0.803189	-4.78478	1.71e-06	0.000346244
Gsdmcl-ps	105.754	2.28325	0.478589	4.7708	1.83e-06	0.000362914
Spta1	946.898	3.30773	0.693264	4.77124	1.83e-06	0.000362914
St3gal6	3439.07	1.01961	0.213944	4.76577	1.88e-06	0.000368002
Rab15	4298.04	0.510182	0.107119	4.76278	1.91e-06	0.000369442
Tars	3127.06	0.316995	0.0665926	4.76022	1.93e-06	0.000370132
Pdcd4	2314.56	-0.452974	0.0952304	-4.75661	1.97e-06	0.000372804
Shisa3	114.155	-0.898816	0.18927	-4.74887	2.05e-06	0.000383277
Me1	2003.22	0.716994	0.151596	4.72963	2.25e-06	0.000417064
Muc13	37546.9	0.340629	0.0720988	4.72448	2.31e-06	0.00042336
Cdca8	637.842	0.437909	0.0927329	4.72226	2.33e-06	0.000423643
Galnt15	253.392	-0.820771	0.174367	-4.70716	2.51e-06	0.000451638
Rgs22	22.5926	1.16074	0.248391	4.67301	2.97e-06	0.000528324
Angpt2	72.2854	-0.624131	0.133647	-4.67001	3.01e-06	0.000530802
Ddost	6086.52	0.340684	0.0731159	4.65951	3.17e-06	0.000536595
Erp44	2803.8	0.279644	0.0599525	4.66442	3.09e-06	0.000536595
Mfsd2a	129.047	1.01515	0.217945	4.65784	3.2e-06	0.000536595
Nucb2	497.099	0.606963	0.130305	4.65802	3.19e-06	0.000536595
Trp73	10.3335	1.65622	0.355312	4.66132	3.14e-06	0.000536595
Tmem181c-ps	1122.76	0.854792	0.184645	4.62938	3.67e-06	0.000610141
Gpx2	9867.55	0.758945	0.164371	4.61727	3.89e-06	0.000640837
Fcgr4	62.6967	0.867211	0.187987	4.61315	3.97e-06	0.000647677
Ttc13	831.06	0.253411	0.0550648	4.60205	4.18e-06	0.00067697
Ero1a	1829.97	0.457422	0.0998006	4.58336	4.58e-06	0.00073375
Stxbp1	1118.63	0.5708	0.124892	4.57035	4.87e-06	0.000773845
B3gnt6	1655.47	-0.682567	0.149493	-4.56587	4.97e-06	0.000774954
Fam184b	21.6692	-0.93661	0.205094	-4.56673	4.95e-06	0.000774954
Nt5c1a	397.147	1.92943	0.422703	4.56451	5.01e-06	0.000774954
Odf2l	698.638	0.846172	0.185892	4.55197	5.31e-06	0.000815525
Fndc5	629.571	0.696216	0.153123	4.54676	5.45e-06	0.000828814
Grp	332.522	1.03296	0.228146	4.52764	5.96e-06	0.00089974
Pdia6	10158.6	0.505093	0.111917	4.51311	6.39e-06	0.000950069
Pim1	655.548	0.633048	0.14034	4.5108	6.46e-06	0.000950069
Prss53	75.2487	0.755424	0.167456	4.51117	6.45e-06	0.000950069
Bag1	7273.56	0.579392	0.129241	4.48303	7.36e-06	0.00106496
Bhlhe41	64.3083	0.918439	0.204843	4.48362	7.34e-06	0.00106496
Ckap4	1548.85	0.381448	0.0851232	4.48113	7.42e-06	0.00106584
Retnla	491.447	1.31051	0.292906	4.47416	7.67e-06	0.0010924
Sowahc	1451.62	-0.384999	0.0861511	-4.46888	7.86e-06	0.00110204
Tagln2	13361.6	0.37195	0.0832108	4.46998	7.82e-06	0.00110204
Slc38a4	40.37	-1.00893	0.226057	-4.46317	8.08e-06	0.001123
Fcgr2b	230.643	0.57418	0.128854	4.45604	8.35e-06	0.00113728
Spats2l	973.687	0.573883	0.128732	4.45797	8.27e-06	0.00113728
Tnip3	746.332	1.78141	0.399822	4.4555	8.37e-06	0.00113728
Fkbp11	373.197	0.808336	0.181691	4.44896	8.63e-06	0.00116357
Glipr1	362.704	0.844533	0.190148	4.44146	8.94e-06	0.00119583
Ms4a6d	80.5635	0.827875	0.186761	4.43281	9.3e-06	0.00123553
Nox1	631.82	1.07332	0.242321	4.42934	9.45e-06	0.00124626
Ssr2	4222.41	0.401283	0.090676	4.42546	9.62e-06	0.00125959
Slc35b1	1846.69	0.454978	0.102927	4.4204	9.85e-06	0.00128
Gm33901	166.979	1.49707	0.338847	4.41813	9.96e-06	0.00128418
Iglc1_1	2239.68	2.29845	0.520618	4.41485	1.01e-05	0.00129442
Siglech	22.2952	-2.67357	0.607486	-4.40105	1.08e-05	0.00136971
Rpn1	9223.24	0.241786	0.0549709	4.39844	1.09e-05	0.00137644
Asns	1370.92	0.410514	0.093434	4.39363	1.11e-05	0.00137972
Fam221a	460.155	1.30601	0.297269	4.39335	1.12e-05	0.00137972
Ptgfr	56.4405	-0.731345	0.166399	-4.39514	1.11e-05	0.00137972
Scn7a	574.977	-0.486674	0.110934	-4.38705	1.15e-05	0.00141046
Tent5c	519.394	0.711803	0.162654	4.37616	1.21e-05	0.0014726
Fcna	177.148	-0.713473	0.163303	-4.369	1.25e-05	0.00151135
Stim2	1999.02	0.339105	0.0777725	4.36022	1.3e-05	0.0015627
Tmem50b	1883.03	0.289845	0.0665486	4.35538	1.33e-05	0.00158687
Herpud1	3695.84	0.325995	0.0749083	4.35192	1.35e-05	0.0016014
Nr1d2	1023.1	-0.892132	0.205174	-4.34817	1.37e-05	0.00161398
Scara5	472.856	0.648997	0.149287	4.3473	1.38e-05	0.00161398
Tnfaip3	1806.11	0.513578	0.118208	4.3447	1.39e-05	0.00162251
B3galt2	338.952	-1.08033	0.249002	-4.33863	1.43e-05	0.00165716
Rasa4	1356.81	0.642783	0.14872	4.32211	1.55e-05	0.00177473
Fhod3	276.132	-0.402835	0.0932972	-4.31776	1.58e-05	0.00179853
Rfxank	686.687	0.26723	0.0621358	4.30075	1.7e-05	0.0019299
Clca3a2	169.321	0.761992	0.177288	4.29804	1.72e-05	0.00194126
Irf4	261.168	1.08486	0.252645	4.29402	1.75e-05	0.00196435
H2ax	1130	0.441728	0.103106	4.28422	1.83e-05	0.00204013
Lbh	3498.69	0.45052	0.105228	4.28137	1.86e-05	0.00205356
Klhl13	286.04	-0.453815	0.106291	-4.26954	1.96e-05	0.00215218
Calcb	322.231	1.07903	0.253159	4.26226	2.02e-05	0.0022099
BB123696	69.0456	2.55783	0.600609	4.25873	2.06e-05	0.00222962
Mif	1612.81	0.340059	0.0798901	4.25658	2.08e-05	0.00222962
Nuggc	29.5677	1.08784	0.25559	4.2562	2.08e-05	0.00222962
Nrp2	2787.76	-0.626931	0.1475	-4.25039	2.13e-05	0.0022745
Stk32a	174.848	0.870833	0.205387	4.23996	2.24e-05	0.00236865
Marco	99.139	-6.68887	1.57987	-4.2338	2.3e-05	0.00242016
Amigo3	224.026	0.409989	0.0971064	4.22206	2.42e-05	0.00248639
Mon1a	1478.58	0.225181	0.0533459	4.22116	2.43e-05	0.00248639
Plekhd1	81.8712	-0.634233	0.150121	-4.2248	2.39e-05	0.00248639
Polr2l	917.974	0.364603	0.0863723	4.22129	2.43e-05	0.00248639
Sec23b	1995.44	0.35023	0.0828927	4.2251	2.39e-05	0.00248639
Pdia4	5290.27	0.512121	0.121607	4.21129	2.54e-05	0.00258271
Fer1l4	90.8251	0.966033	0.229824	4.20336	2.63e-05	0.00265965
Fgfr2	1672.07	-0.378504	0.0901573	-4.19826	2.69e-05	0.00270492
Ror1	168.881	-0.461143	0.109881	-4.19675	2.71e-05	0.00270773
Eci3	418.542	0.611951	0.146337	4.1818	2.89e-05	0.00287594
Rasd1	862.025	0.576615	0.137951	4.17986	2.92e-05	0.0028818
Xbp1	7263.01	0.288981	0.0691538	4.17881	2.93e-05	0.0028818
Pgs1	1055.43	0.285572	0.0683844	4.17599	2.97e-05	0.00290175
Arap1	2168.37	-0.358254	0.0858423	-4.17339	3e-05	0.00291897
Chac1	69.4883	0.945853	0.227001	4.16674	3.09e-05	0.00298914
Ccr3	24.1544	1.21695	0.292597	4.15913	3.19e-05	0.00307373
Dnajc3	5131.73	0.371324	0.0897807	4.13591	3.54e-05	0.00338351
Cars	709.551	0.350655	0.0848915	4.13062	3.62e-05	0.00342538
Sult1c2	1179.9	-0.721922	0.174769	-4.13071	3.62e-05	0.00342538
Prox1	217.53	-0.521545	0.126366	-4.12726	3.67e-05	0.0034392
Tbcel	921.204	-0.319937	0.077506	-4.1279	3.66e-05	0.0034392
AA467197	2987.57	0.851829	0.20718	4.11153	3.93e-05	0.00360626
AA467197_1	2987.57	0.851829	0.20718	4.11153	3.93e-05	0.00360626
Gm6249	17.6196	1.31851	0.320574	4.11297	3.91e-05	0.00360626
Noxa1	1085.57	0.339529	0.0825793	4.11156	3.93e-05	0.00360626
Mylip	742.258	-0.395974	0.0963452	-4.10995	3.96e-05	0.00361242
Mmp15	5673.33	0.378669	0.0922398	4.10526	4.04e-05	0.00366763
Clec1b	5.93082	-3.41394	0.832929	-4.09872	4.15e-05	0.00375368
Sntb1	172.017	-0.53531	0.130722	-4.09501	4.22e-05	0.00379509
Capn13	1144.38	1.57196	0.384096	4.09263	4.27e-05	0.003815
Cxcl14	971.11	1.39689	0.341911	4.08554	4.4e-05	0.00391377
Tmed10	9857.53	0.227133	0.0556178	4.08382	4.43e-05	0.00392329
Slc38a11	127.843	-0.63072	0.154716	-4.07662	4.57e-05	0.00402662
Ccr7	52.0877	-3.1617	0.776559	-4.07142	4.67e-05	0.00409368
Ncam2	66.2326	-0.733655	0.180238	-4.07048	4.69e-05	0.00409368
Agtr1a	129.547	-0.683561	0.1682	-4.06397	4.82e-05	0.00418909
Pigr	103923	0.46255	0.113932	4.05987	4.91e-05	0.00421039
Rasgrf2	417.916	-0.473764	0.116657	-4.06119	4.88e-05	0.00421039
Tmem39a	823.268	0.264622	0.0651875	4.05939	4.92e-05	0.00421039
Adam18	11.07	-1.31487	0.324152	-4.05635	4.98e-05	0.00424527
Klb	74.5912	-0.871768	0.214976	-4.05518	5.01e-05	0.0042462
Nectin1	654.025	0.623529	0.153982	4.04937	5.14e-05	0.00433232
Glycam1	156.602	-5.96149	1.47328	-4.04642	5.2e-05	0.00434612
Manf	5839.9	0.680287	0.168119	4.04645	5.2e-05	0.00434612
Zfp804a	18.9569	-0.797243	0.197194	-4.04294	5.28e-05	0.00439047
Cryzl2	179.647	-0.44584	0.110377	-4.03926	5.36e-05	0.00441874
Ruvbl2	1052.32	0.207031	0.0512474	4.03985	5.35e-05	0.00441874
Dnajb11	4922.26	0.377244	0.0934518	4.03678	5.42e-05	0.00442475
Gm30967	23.0408	-0.87506	0.21676	-4.037	5.41e-05	0.00442475
Birc5	867.711	0.467216	0.115812	4.03425	5.48e-05	0.00443198
Gpr55	120.14	0.87518	0.21694	4.03419	5.48e-05	0.00443198
Zfp618	250.36	-0.541984	0.134381	-4.03318	5.5e-05	0.00443198
H13	2604.63	0.42416	0.10527	4.02925	5.6e-05	0.00446641
Tnfsf13os	195.219	0.547301	0.135826	4.02941	5.59e-05	0.00446641
Mis12	852.211	0.254525	0.0633675	4.01666	5.9e-05	0.00469075
Tgm3	920.524	-1.7273	0.430217	-4.01496	5.95e-05	0.00470371
Per3	150.63	-0.650381	0.162113	-4.0119	6.02e-05	0.00474402
Itih2	22.2512	-1.03875	0.259136	-4.0085	6.11e-05	0.00477614
Krtap13	7.08902	2.73742	0.682952	4.00822	6.12e-05	0.00477614
Scn2b	186.629	-0.430481	0.107511	-4.00408	6.23e-05	0.00483933
Il18	391.138	-0.57703	0.144345	-3.99757	6.4e-05	0.0049489
Mrgprg	9.89525	2.54155	0.635907	3.99673	6.42e-05	0.0049489
Ccl7	28.0198	1.49112	0.373468	3.99263	6.53e-05	0.00501345
Bmx	116.69	0.455208	0.114063	3.99086	6.58e-05	0.00502141
Lats2	1052.03	-0.324687	0.0813707	-3.99022	6.6e-05	0.00502141
4921529L05Rik	11.2272	1.41993	0.356889	3.97862	6.93e-05	0.00525026
Rps6ka5	141.057	-0.455938	0.114719	-3.97438	7.06e-05	0.00532208
9130008F23Rik	383.86	0.548358	0.138126	3.96998	7.19e-05	0.00539846
Trak1	5405.54	0.307384	0.0774679	3.96789	7.25e-05	0.0054231
Clec4a1	87.9659	0.637084	0.160717	3.96402	7.37e-05	0.00544329
Gtse1	271.987	0.44434	0.112066	3.96498	7.34e-05	0.00544329
Phex	5.96534	-1.69064	0.426457	-3.96439	7.36e-05	0.00544329
Slc16a9	262.625	-0.873982	0.220543	-3.96287	7.41e-05	0.0054469
Anxa13_1	1226.78	0.937066	0.236521	3.96188	7.44e-05	0.00544714
Alox5	266.826	0.520424	0.131523	3.95689	7.59e-05	0.00553921
Mcts2	129.343	0.403364	0.102	3.95455	7.67e-05	0.00557089
Haspin	299.962	0.425912	0.107807	3.95069	7.79e-05	0.00563857
Ifrd2	1142.4	0.301576	0.0763559	3.94961	7.83e-05	0.00564124
Foxred2	73.2771	-0.627265	0.158955	-3.94618	7.94e-05	0.00569932
Esr1	97.5252	-0.621969	0.157728	-3.94331	8.04e-05	0.00574493
Pglyrp1	4298.32	0.363983	0.0924876	3.93548	8.3e-05	0.0059019
Serpina9	6.77987	-1.55111	0.394192	-3.93492	8.32e-05	0.0059019
Sell	90.8531	-3.11819	0.793711	-3.92861	8.54e-05	0.0060348
Myo5c	2909.35	0.453637	0.115542	3.92616	8.63e-05	0.00607248
Gm39572	6.08772	-1.87744	0.478547	-3.92321	8.74e-05	0.00612319
Tsku	672.15	-0.825468	0.210551	-3.92051	8.84e-05	0.00616791
Cbln3	106.685	0.610161	0.155879	3.91434	9.07e-05	0.006298
Sema3d	118.31	-0.671233	0.171513	-3.9136	9.09e-05	0.006298
Septin6	615.801	-0.374519	0.095745	-3.91163	9.17e-05	0.00632491
Cplx2	521.072	-0.356326	0.0911346	-3.90989	9.23e-05	0.00634606
Rnf150	579.659	-0.474815	0.121487	-3.90837	9.29e-05	0.00636156
Tor3a	1732.98	0.445621	0.114279	3.8994	9.64e-05	0.00657654
Negr1	201.044	-0.367199	0.0941991	-3.89812	9.69e-05	0.00658627
Ccna2	2048.94	0.344914	0.0887888	3.88465	0.000102476	0.00693566
S1pr1	334.984	-0.686064	0.176731	-3.88197	0.000103612	0.00698598
Hsp90b1	22634.3	0.461842	0.11907	3.87872	0.000105006	0.00705321
Egln3	1852.59	0.879801	0.227022	3.8754	0.00010645	0.00712335
Aldh6a1	1193.23	-0.399509	0.103253	-3.86923	0.000109181	0.00727876
Bcan	72.8494	0.515059	0.133522	3.85748	0.000114564	0.00755273
Brca1	293.508	0.399962	0.103664	3.85825	0.000114203	0.00755273
Irs1	166.203	-0.513128	0.133013	-3.85774	0.00011444	0.00755273
Aqp1	4808.75	-0.401542	0.104137	-3.8559	0.000115305	0.00755283
C4bp	333.578	0.895349	0.232216	3.85567	0.000115414	0.00755283
Mcpt1	214.808	2.67423	0.693756	3.85472	0.000115862	0.00755439
Cdc7	181.325	0.51746	0.134356	3.8514	0.000117444	0.0076296
Itk	56.017	-1.78619	0.466157	-3.83173	0.000127247	0.00823638
Ifi213	21.2109	-1.79307	0.469274	-3.82094	0.000132942	0.00855374
Tssc4	666.573	0.33713	0.0882393	3.82063	0.000133112	0.00855374
Cnr1	238.791	-0.446818	0.117081	-3.81631	0.000135462	0.00867348
Slc22a3	52.4654	-0.781356	0.205218	-3.80744	0.000140413	0.00895824
Actr1a	4702.28	0.135553	0.0356117	3.80643	0.000140988	0.00896284
Bcl11a	281.343	-0.467291	0.122823	-3.8046	0.000142036	0.00899729
Vtn	52.6386	-1.29368	0.340729	-3.79681	0.000146569	0.00925149
Pdzrn4	35.7291	-0.744621	0.196172	-3.79575	0.0001472	0.00925852
Dnah6	7.09811	-2.17378	0.573058	-3.79329	0.000148663	0.00928489
Sin3a	1668.37	-0.199184	0.0525017	-3.79385	0.000148326	0.00928489
Cma2	19.6928	3.81346	1.00558	3.79231	0.00014925	0.00928901
Gm15848	46.9765	0.736838	0.194379	3.79073	0.000150208	0.00931604
Adamts19	82.8961	-0.499214	0.131981	-3.78247	0.000155277	0.00959698
Prrg3	117.611	-0.42954	0.113682	-3.77843	0.000157823	0.00968705
Rrm2	748.29	0.464772	0.12298	3.77925	0.000157304	0.00968705
Ighg1_2	5.49235	2.90373	0.769376	3.77414	0.00016056	0.0098212
Abca1	564.905	-0.671679	0.178131	-3.77069	0.000162797	0.00989004
Ank	2115.38	-0.349286	0.0926133	-3.77145	0.000162302	0.00989004
Clptm1l	3405.91	0.202721	0.0537792	3.76951	0.000163568	0.00990307
Jam3	373.03	-0.424246	0.112634	-3.7666	0.000165483	0.00998508
Dkkl1	37.5466	1.11384	0.295939	3.76374	0.00016739	0.010066
Chit1	6.02733	2.46044	0.654134	3.76136	0.000168992	0.0101281
Cks1b	381.096	0.477588	0.127115	3.75714	0.000171868	0.010242
Il10	6.54841	1.60686	0.427805	3.75605	0.000172617	0.010242
Nr3c2	2915.89	-0.369331	0.0983264	-3.75618	0.000172528	0.010242
Duox2	7694.24	1.0319	0.274825	3.75473	0.000173526	0.0102617
Cyp1b1	74.402	-2.12404	0.566438	-3.74981	0.000176968	0.0104306
Orai1	612.749	0.487742	0.130306	3.74305	0.000181798	0.0106799
Rab27a	2025.12	0.449507	0.120182	3.74022	0.000183861	0.0107656
Cep83os	202.615	-0.36811	0.0985298	-3.73603	0.000186946	0.0109103
1810046K07Rik	49.3883	0.664739	0.17801	3.73428	0.000188255	0.0109508
Bub3	1939.71	0.206759	0.0554092	3.73149	0.000190347	0.010971
Dbf4	488.99	0.352765	0.0945533	3.73086	0.000190827	0.010971
Foxa3	1798.24	0.35016	0.0938629	3.73054	0.000191068	0.010971
Kcnk1	3457.65	0.286677	0.0768214	3.73174	0.000190164	0.010971
Mydgf	1648.46	0.335696	0.0901619	3.72326	0.000196666	0.0112561
Cul7	383.307	-0.39074	0.105048	-3.71962	0.000199521	0.0113466
Pkhd1	41.8284	-0.742162	0.199517	-3.7198	0.000199382	0.0113466
Dnah7b	17.7156	-0.790416	0.212557	-3.7186	0.000200327	0.0113561
Etv1	517.391	-0.30739	0.0827626	-3.71412	0.000203911	0.0114995
Hyou1	5432.03	0.60809	0.163737	3.71383	0.000204148	0.0114995
Dcun1d4	558.332	-0.234483	0.0631721	-3.71182	0.000205774	0.0115182
Nol10	228.53	0.356448	0.0960195	3.71224	0.00020543	0.0115182
Dynll1	4321.93	0.348803	0.0940103	3.71026	0.000207042	0.0115528
Rgs17	734.588	-0.529079	0.142678	-3.70821	0.000208728	0.0116105
Cadm1	303.945	-0.350801	0.0947593	-3.70202	0.000213889	0.0118125
Nmnat3	162.009	-0.472906	0.127761	-3.70148	0.00021435	0.0118125
Slc16a2	181.757	-0.5203	0.140525	-3.70253	0.00021346	0.0118125
Arf4	4890.78	0.245015	0.0663206	3.6944	0.000220409	0.0120716
Arf4_1	4890.78	0.245015	0.0663206	3.6944	0.000220409	0.0120716
Mmp13	92.0206	0.68282	0.18495	3.69191	0.000222579	0.0121531
Gm26908	42.1344	-0.903524	0.244884	-3.68961	0.000224602	0.0122261
Cmc2	298.615	0.362436	0.0982549	3.68873	0.000225377	0.0122308
Lepr	434.187	-0.63366	0.171877	-3.6867	0.000227179	0.0122838
Ube2s	2114.07	0.369471	0.100234	3.68608	0.000227734	0.0122838
Swsap1	319.732	0.244418	0.0663291	3.68493	0.000228766	0.0123022
Ntn1	1133.05	-0.363606	0.0987101	-3.68358	0.000229985	0.0123305
Fut1	87.9156	0.603735	0.164096	3.67915	0.000234017	0.012509
Cdk2ap1	1842.99	0.212921	0.0580122	3.67027	0.000242294	0.0128358
Nipal2	1216.59	0.341171	0.0929433	3.67074	0.000241846	0.0128358
Spcs2	4041.97	0.359814	0.0980214	3.67076	0.000241826	0.0128358
Txndc11	1256.62	0.316298	0.0862237	3.66834	0.000244132	0.0128948
Cyp3a13	4011.42	-0.525476	0.143369	-3.6652	0.000247146	0.012977
Pla2g2d	80.8256	-1.79843	0.490593	-3.66583	0.000246534	0.012977
Ppp1r14b	1113.4	0.344735	0.0941287	3.66238	0.000249881	0.0130644
Rpn2	9125.13	0.196121	0.053556	3.66198	0.000250278	0.0130644
Ldah	1479.15	0.205791	0.0562094	3.66115	0.000251083	0.013068
Gclc	1920.18	-0.315628	0.0864868	-3.64944	0.000262813	0.0136387
Cops7b	464.788	0.239459	0.0656363	3.64826	0.000264019	0.0136615
9530053A07Rik	25.4034	1.41665	0.388793	3.64373	0.000268716	0.013829
Thop1	894.657	0.350278	0.0961341	3.64364	0.000268811	0.013829
2310047K21Rik	81.5882	0.460378	0.126455	3.64065	0.000271949	0.0139224
Pald1	215.045	-0.340735	0.0935978	-3.64042	0.000272191	0.0139224
Glud1	5465.08	-0.209769	0.0576544	-3.63838	0.000274355	0.0139929
Nptx1	96.5817	0.970547	0.266859	3.63693	0.000275911	0.0140321
Cables1	1146.98	-0.37135	0.102162	-3.63491	0.000278079	0.0140951
Letm1	4711.47	0.22364	0.0615359	3.6343	0.000278734	0.0140951
4930581F22Rik	45.8046	0.864277	0.237905	3.63287	0.000280284	0.0140971
Atm	836.333	-0.368663	0.101484	-3.63274	0.00028043	0.0140971
Mamdc2	450.012	-0.305095	0.0840169	-3.63135	0.000281941	0.0140971
Mmp9	73.442	-0.730667	0.201182	-3.63187	0.000281373	0.0140971
Thsd7a	139.63	-0.425602	0.117338	-3.62714	0.000286576	0.0142887
Kctd12b	158.582	-0.426088	0.117579	-3.62386	0.00029024	0.0144309
Kcnk2	130.208	-0.442957	0.122273	-3.6227	0.000291545	0.0144416
Tpsg1	1958.86	0.501157	0.138363	3.62203	0.000292296	0.0144416
Ube2c	898.959	0.421424	0.116367	3.62151	0.000292889	0.0144416
Gpr146	173.748	-0.609731	0.16841	-3.62052	0.000294011	0.0144512
Limk1	216.652	0.312181	0.0862401	3.61991	0.000294708	0.0144512
Col23a1	475.105	-0.415548	0.114999	-3.6135	0.000302091	0.0147726
Chmp7	1406.34	0.151838	0.0421743	3.60024	0.00031792	0.0154481
Engase	860.944	-0.266701	0.0741032	-3.59905	0.000319377	0.0154481
Mthfd1l	391.428	0.322342	0.0895373	3.60008	0.000318116	0.0154481
Scnn1b	150.462	-0.701595	0.194909	-3.59961	0.0003187	0.0154481
Dad1	3474.51	0.276874	0.0770933	3.59141	0.000328895	0.0158654
1700066B19Rik	817.929	0.472744	0.131717	3.5891	0.00033182	0.0159632
Eva1c	36.7135	-0.683395	0.190494	-3.58749	0.00033388	0.015976
Osbpl1a	317.692	-0.331335	0.092346	-3.58797	0.000333265	0.015976
Gmppb	1731.99	0.389677	0.108645	3.58671	0.000334874	0.0159806
Insrr	198.403	-0.69879	0.195056	-3.58252	0.000340299	0.0161696
Kif22	633.715	0.382862	0.106877	3.58225	0.000340652	0.0161696
Clec14a	577.881	-0.435706	0.121732	-3.57922	0.000344628	0.0162715
Prkar2b	356.321	-0.478807	0.133749	-3.57989	0.000343736	0.0162715
Clec4a2	37.0691	0.813064	0.227227	3.5782	0.000345968	0.0162916
Nr1d1	825.839	-1.14824	0.321062	-3.57638	0.000348381	0.016362
Rftn2	335.896	-0.406072	0.113763	-3.56946	0.000357713	0.0167561
Clstn3	71.3246	-0.453636	0.127124	-3.56846	0.000359085	0.0167761
Mxd1	15066.7	0.359848	0.100906	3.56618	0.000362228	0.0168787
Tspan9	1250.56	-0.230875	0.0647999	-3.56289	0.000366791	0.0170467
Wfdc18	132.717	0.667801	0.187489	3.56181	0.00036831	0.0170727
Clca3b	7604.92	0.676885	0.190185	3.55909	0.000372148	0.0171612
Traip	127.115	0.44386	0.124696	3.55955	0.000371495	0.0171612
Tram1	3152.82	0.246284	0.0692226	3.55786	0.000373895	0.0171972
Hspa5	28329.8	0.592282	0.166602	3.55506	0.000377887	0.0173361
Gm15998	156.038	-0.801233	0.225772	-3.54886	0.000386909	0.0176937
Lgals12	865.887	0.463092	0.130509	3.54834	0.00038767	0.0176937
Igf2	217.402	-0.469921	0.132557	-3.54506	0.000392523	0.0178693
Hcar1	141.52	-0.503191	0.14198	-3.54411	0.000393942	0.0178882
Cacna2d1	705.561	-0.246595	0.0695932	-3.54338	0.000395031	0.017892
Camk1d	3391.92	0.435881	0.123138	3.53978	0.000400462	0.0180005
Fam72a	40.084	0.525546	0.14842	3.54093	0.000398722	0.0180005
Scaper	409.657	-0.270593	0.0764418	-3.53985	0.000400348	0.0180005
Pgam1	7963.67	0.218037	0.0616704	3.53553	0.000406958	0.0182465
Nfe2l2	6084.37	-0.218511	0.061907	-3.52967	0.000416084	0.0185622
Sh2d7	360.659	0.345879	0.0979799	3.5301	0.000415399	0.0185622
Atf4	5032.29	0.265385	0.0752128	3.52845	0.000417997	0.0185683
Pdk3	754.216	0.298473	0.0845951	3.52826	0.000418308	0.0185683
Wdr19	146.096	-0.458156	0.129889	-3.52728	0.000419858	0.0185907
Muc1	64.0874	-0.822991	0.233501	-3.52457	0.000424169	0.0187156
Sec61a1	7039.42	0.269408	0.0764454	3.52419	0.000424781	0.0187156
Cdc45	113.467	0.422535	0.119988	3.52147	0.000429155	0.0188163
Pdia3	20431.3	0.306639	0.0870892	3.52098	0.000429963	0.0188163
Tedc1	511.301	0.308595	0.087649	3.52081	0.000430238	0.0188163
Astn2	67.3173	-0.534682	0.152099	-3.51536	0.000439158	0.0191593
Slc22a1	1082.33	0.385902	0.109861	3.51263	0.000443694	0.0193099
Alox15	30.8041	1.1652	0.332243	3.50708	0.00045305	0.0193853
Arhgap20	658.466	-0.591278	0.168574	-3.50752	0.000452296	0.0193853
Fads6	77.1342	-0.491696	0.140186	-3.50746	0.000452409	0.0193853
Meox2	36.1885	-1.04272	0.297202	-3.50847	0.000450693	0.0193853
Mrpl36	1142.72	0.254408	0.0725234	3.50794	0.000451587	0.0193853
Wfdc2	1306.3	-0.459513	0.130919	-3.5099	0.000448272	0.0193853
Wls	3396.08	-0.335483	0.0955777	-3.51005	0.000448017	0.0193853
Dkk2	136.528	-0.378429	0.107924	-3.50643	0.000454169	0.0193866
B130016D09Rik	12.4252	-1.32343	0.377806	-3.50294	0.000460153	0.019595
Tmed3	3865.78	0.399593	0.114173	3.49988	0.000465474	0.0197743
Gm17029_1	10.074	1.25523	0.358784	3.49857	0.000467758	0.019824
Klhl4	83.2617	-0.601618	0.17226	-3.49249	0.000478534	0.0202326
2310030G06Rik	339.706	0.327748	0.0938951	3.49057	0.000481986	0.0203302
4930480K23Rik	37.1531	-0.645296	0.184934	-3.48933	0.000484239	0.020377
Clec1a	44.5551	-0.90705	0.260053	-3.48794	0.000486748	0.0204152
Gm10614	13.7007	-1.12717	0.323197	-3.48756	0.000487442	0.0204152
Tmem248	1906.12	0.236389	0.0678051	3.48631	0.000489734	0.0204372
Vgll3	161.635	-0.3934	0.112851	-3.48602	0.000490263	0.0204372
Map2k6	615.849	-0.358356	0.102856	-3.48406	0.000493868	0.0205394
Clec4a3	54.0907	0.808913	0.232395	3.48076	0.000499991	0.0207455
Ceacam1	116623	0.361687	0.103957	3.47921	0.000502893	0.0208174
Cyp2f2	14.8013	-1.14702	0.329785	-3.4781	0.000504982	0.0208554
Erlin1	1747.43	-0.304224	0.0875461	-3.47501	0.000510832	0.0210482
Pcyox1l	343.27	0.303113	0.0873217	3.47122	0.000518095	0.0212981
1700097N02Rik	34.7835	0.698761	0.201569	3.46661	0.000527067	0.0213837
Eepd1	345.976	-0.350356	0.101036	-3.46763	0.000525076	0.0213837
Igf2r	4658.05	0.421813	0.121663	3.46707	0.000526169	0.0213837
Il7r	63.7327	-1.17692	0.339505	-3.46657	0.000527139	0.0213837
Zhx1	643.708	-0.181933	0.0524841	-3.46645	0.000527385	0.0213837
Zhx1_1	643.708	-0.181933	0.0524841	-3.46645	0.000527385	0.0213837
Mcpt2	100.175	2.53102	0.730442	3.46505	0.000530128	0.0214461
Gm13420	45.6871	0.664075	0.1917	3.46413	0.000531946	0.0214708
Aunip	100.97	0.466739	0.134969	3.45812	0.000543967	0.0218077
Erg	126.528	-0.511508	0.147898	-3.45853	0.000543137	0.0218077
Rab11fip2	250.237	-0.330629	0.095582	-3.45911	0.000541965	0.0218077
Misp3	57.74	0.705537	0.204163	3.45575	0.000548764	0.0219506
Nek2	584.243	0.343975	0.0996666	3.45125	0.000557989	0.0222695
Apoh	30.833	1.17686	0.341307	3.4481	0.000564546	0.0224214
Chrdl1	344.665	-0.453031	0.13137	-3.44852	0.000563669	0.0224214
Plscr4	261.652	-0.413706	0.119998	-3.44761	0.000565573	0.0224214
Utp14b	671.846	-0.605034	0.175746	-3.44266	0.000576024	0.0227849
Unc13c	25.1122	-0.62381	0.181367	-3.43948	0.000582829	0.023003
Rapgef4	154.692	-0.489409	0.142391	-3.43707	0.000588047	0.0231065
Tmem140	1066.69	-0.418428	0.121738	-3.43711	0.000587948	0.0231065
Hid1	2708.58	0.306245	0.0892026	3.43314	0.000596632	0.0233922
Adamtsl1	178.037	-0.517978	0.151312	-3.42325	0.000618775	0.0241031
Lman1	2739.54	0.246071	0.0718829	3.42323	0.000618828	0.0241031
St3gal4	10450	0.893307	0.260948	3.42332	0.000618621	0.0241031
Hbs1l	1925.19	0.170365	0.0498267	3.41915	0.000628174	0.0244035
Tekt1	21.5779	0.907938	0.265582	3.41867	0.00062928	0.0244035
Stab2	53.1805	-2.02373	0.592502	-3.41556	0.000636517	0.0246304
Bcat2	1764.58	0.290239	0.0850347	3.41318	0.000642106	0.0247391
Pbld1	170.454	-0.850518	0.249155	-3.41361	0.000641071	0.0247391
Nrn1	219.286	-0.525131	0.154016	-3.40959	0.000650595	0.0250121
Chl1	289.732	-0.369787	0.108611	-3.4047	0.000662371	0.025153
Mms22l	237.352	0.356287	0.104614	3.40573	0.00065988	0.025153
Mogs	2185.56	0.222875	0.065419	3.40689	0.000657077	0.025153
Nt5e	1748.09	0.696225	0.204521	3.40418	0.000663639	0.025153
Slc35f2	476.131	0.507316	0.149019	3.40436	0.000663188	0.025153
Tek	331.031	-0.35425	0.104032	-3.40519	0.000661181	0.025153
Trat1	46.4056	1.32034	0.387883	3.40397	0.000664152	0.025153
Gm32861	49.6872	-0.74633	0.219303	-3.40319	0.000666028	0.0251705
Siglec1	117.602	-1.65677	0.486979	-3.40213	0.000668618	0.0252148
Aurka	621.289	0.319592	0.0939772	3.40074	0.000672031	0.02529
Cdh19	162.829	-0.523613	0.154099	-3.39791	0.000679031	0.0253358
Derl1	3138.04	0.168273	0.049528	3.39754	0.000679952	0.0253358
Kcna5	52.8042	-0.540333	0.159015	-3.398	0.000678795	0.0253358
Ldha	29511.8	0.309823	0.0911729	3.39819	0.000678321	0.0253358
Usp16	1189.44	0.176732	0.0520203	3.39737	0.000680365	0.0253358
Mcpt9	5.50878	3.83204	1.12821	3.39658	0.000682345	0.0253564
Tpx2	978.792	0.343928	0.101464	3.38967	0.000699778	0.0259501
Lck	149.705	-0.982933	0.290195	-3.38714	0.000706246	0.0261185
Rcan2	136.268	-0.34256	0.101147	-3.38675	0.000707255	0.0261185
Snx30	422.904	-0.401144	0.118474	-3.38591	0.000709422	0.0261443
Adm	209.752	0.411825	0.121895	3.37853	0.00072874	0.0265813
Eml6	81.4259	-0.516311	0.152759	-3.37991	0.000725084	0.0265813
Farsa	731.269	0.223832	0.0662243	3.37991	0.000725088	0.0265813
Frem2	144.562	-0.536044	0.158662	-3.37853	0.000728745	0.0265813
Peg3	452.796	-0.405977	0.120158	-3.37869	0.000728327	0.0265813
Slc7a5	565.155	0.383564	0.11357	3.37734	0.000731914	0.0266423
Gm39584	22.4373	1.15576	0.342658	3.37293	0.000743723	0.0269946
Lrrn1	31.8727	-0.565236	0.167597	-3.3726	0.000744626	0.0269946
Ugt2b36	101.795	-0.659641	0.195649	-3.37155	0.000747463	0.0270424
Cnksr3	1119.29	-0.394996	0.117177	-3.37094	0.000749109	0.0270469
Cd8b1	17.03	-3.55945	1.05642	-3.36935	0.000753454	0.0271487
Ecm2	266.831	-0.308292	0.0915753	-3.36654	0.000761163	0.0273711
Gm31255	49.0289	-0.538541	0.160325	-3.35905	0.000782108	0.0280676
Tnfsf13	1119.3	0.464691	0.138381	3.35806	0.000784911	0.0281115
Fam117a	377.384	-0.350423	0.104401	-3.3565	0.000789343	0.0281516
Lax1	208.814	0.847101	0.252365	3.35666	0.000788909	0.0281516
Sult1a1	5317.99	-0.576059	0.17165	-3.356	0.000790776	0.0281516
Cdh6	83.8416	-0.482543	0.143931	-3.3526	0.000800556	0.0284429
Mmrn1	867.977	-0.322195	0.0962282	-3.34824	0.000813259	0.0287222
Slc1a3	102.239	-0.971305	0.290055	-3.3487	0.000811924	0.0287222
Txnl4b	235.793	0.284238	0.0848725	3.349	0.000811044	0.0287222
Entpd5	6271.23	-0.372732	0.111475	-3.34365	0.000826853	0.0291215
Oosp1	10.7141	1.97104	0.589547	3.34332	0.000827835	0.0291215
Nek2_1	471.264	0.293688	0.0878848	3.34174	0.000832553	0.0292016
Sec61g	1590.58	0.425448	0.127324	3.34146	0.000833394	0.0292016
Aar2	909.641	0.169844	0.0508594	3.33948	0.000839356	0.0293527
Ar	68.8815	-0.766191	0.229709	-3.33549	0.000851507	0.0297193
Il33	166.668	-0.771691	0.231506	-3.33335	0.00085808	0.0298901
Abat	3315.77	-0.382232	0.114773	-3.33034	0.000867415	0.0301562
Myrip	529.669	0.38707	0.11631	3.32791	0.000874986	0.0303601
Ms4a4b	36.9503	-2.03201	0.61084	-3.32658	0.000879175	0.0303932
Pabpc1l2b	49.3996	-0.624175	0.187636	-3.32653	0.000879354	0.0303932
Armcx6	125.985	-0.452115	0.135938	-3.32589	0.000881365	0.0304037
Kmt5a	4558.51	0.151971	0.0457351	3.32285	0.000891014	0.0306771
Serp1	12735.6	0.443685	0.133609	3.32078	0.000897653	0.030846
Dnajc6	82.1227	-0.43989	0.132503	-3.31985	0.00090065	0.0308894
Cdk2ap2	1091.74	0.249361	0.0751732	3.31715	0.000909414	0.0310107
Gm46220	12.5861	1.04197	0.314062	3.31772	0.000907551	0.0310107
Satb1	398.897	-0.542308	0.16346	-3.31768	0.000907689	0.0310107
Pard6g	188.444	-0.278755	0.0840799	-3.31536	0.00091526	0.0311504
Cd14	806.613	0.393245	0.118681	3.31346	0.000921501	0.0312462
Ephb6	73.2464	-0.495444	0.149526	-3.31343	0.000921587	0.0312462
Crppa	93.909	-0.402587	0.121558	-3.31191	0.000926627	0.0313573
Prps2	1086.45	-0.208385	0.0629305	-3.31136	0.000928443	0.0313592
Tubg1	406.713	0.232072	0.0701344	3.30896	0.000936441	0.0315694
Aldh1l2	294.094	0.692748	0.209427	3.30782	0.000940245	0.0316377
Cacna1s	42.0377	1.20067	0.363295	3.30496	0.00094991	0.031849
Srp9	2334.97	0.388062	0.11742	3.3049	0.000950102	0.031849
Oas1a	1321.9	0.370673	0.112212	3.30333	0.000955434	0.0319075
Zbtb37	254.207	-0.334689	0.101304	-3.30379	0.000953871	0.0319075
Ankrd54	384.108	0.242686	0.0735503	3.2996	0.000968243	0.0320794
Cadm3	450.641	-0.282941	0.0857199	-3.30076	0.000964236	0.0320794
Cyp2s1	2875.18	-0.339053	0.102732	-3.30037	0.000965586	0.0320794
Ero1b	392.939	0.325743	0.0987068	3.30011	0.000966463	0.0320794
Hao2	5126.82	-0.53576	0.162391	-3.2992	0.000969592	0.0320794
Adrm1	1815.51	0.185908	0.0563708	3.29795	0.000973918	0.0321032
St3gal3	2614.15	0.410029	0.124323	3.2981	0.000973425	0.0321032
Timp2	3664.13	-0.193017	0.0585751	-3.29521	0.000983498	0.0323591
Ighv6-3_1	32.5506	1.94242	0.590251	3.29083	0.000998908	0.0327451
Themis	14.8384	-2.06139	0.626357	-3.29108	0.000998037	0.0327451
Ddah1	1822.69	0.303088	0.0921733	3.28824	0.00100817	0.0329274
Syt16	11.7546	-0.881079	0.267947	-3.28826	0.00100808	0.0329274
Ssr1	5581.85	0.244318	0.0743538	3.28589	0.0010166	0.0331418
Prex2	301.381	-0.371642	0.113148	-3.28457	0.0010214	0.0332374
Dap	3006.59	0.216605	0.0659899	3.28239	0.00102931	0.0333121
Flrt2	201.787	-0.361658	0.110167	-3.28281	0.00102777	0.0333121
Il1rap	305.21	-0.305528	0.09306	-3.28313	0.00102661	0.0333121
Il1r1	978.105	-0.355372	0.108286	-3.28179	0.00103151	0.033323
Fn3k	28.1889	-1.05961	0.323028	-3.28026	0.00103713	0.0334436
Greb1l	210.776	-0.543403	0.165691	-3.27962	0.00103946	0.0334582
Slc7a2	68.5022	-0.497398	0.151785	-3.27699	0.00104918	0.0337102
Nfxl1	579.273	0.234386	0.0715622	3.27528	0.00105558	0.0337937
Piwil4	170.312	-0.415494	0.126854	-3.27538	0.0010552	0.0337937
Mapk8ip2	158.569	-0.348296	0.106389	-3.27379	0.00106114	0.0338761
Mrpl35	626.879	0.185374	0.0566274	3.27358	0.00106196	0.0338761
Cavin2	1991.55	-0.29251	0.089429	-3.27086	0.00107221	0.034081
Znhit1	893.253	0.263483	0.080551	3.27101	0.00107163	0.034081
Asf1b	354.418	0.313847	0.0960407	3.26785	0.00108366	0.0343726
Tet1	64.7976	-0.595861	0.182363	-3.26744	0.00108525	0.0343726
Ces2a	6818.55	-0.658743	0.201806	-3.26424	0.00109757	0.0347011
4930417H01Rik	15.8114	1.27753	0.391467	3.26343	0.00110071	0.0347388
Ckmt2	27.7182	-0.733688	0.224964	-3.26135	0.00110883	0.03492
Ddias	115.397	0.423048	0.129842	3.25818	0.0011213	0.03492
Faap24	200.087	0.254798	0.0781453	3.26056	0.00111191	0.03492
H2bc23	18.731	-0.900037	0.276257	-3.25796	0.00112215	0.03492
H4bc24	18.731	-0.900037	0.276257	-3.25796	0.00112215	0.03492
Inmt	63.1455	-1.12897	0.346454	-3.25865	0.00111944	0.03492
Lrrc19	1227.94	-0.348608	0.106941	-3.25982	0.00111483	0.03492
Wdr6	1177.67	-0.330272	0.101332	-3.25931	0.00111683	0.03492
Ap3s1	1829.53	0.32285	0.0991576	3.25592	0.00113024	0.0351103
Mybl2	352.098	0.291825	0.0896801	3.25407	0.00113766	0.0352792
Nfkbia	1860.31	0.280349	0.0862117	3.25187	0.00114649	0.0354913
9130024F11Rik	364.54	-0.33268	0.102325	-3.25122	0.00114911	0.0355105
Cmtm7	325.06	0.498713	0.153456	3.24988	0.00115452	0.035616
Entr1	1273.86	0.224316	0.0690948	3.24649	0.00116837	0.0359127
Ndst4	66.5176	-0.5691	0.175321	-3.24605	0.00117019	0.0359127
Serpina10	13.1499	-1.5772	0.485826	-3.24644	0.00116858	0.0359127
Herc3	380.46	-0.411751	0.126957	-3.24323	0.00118183	0.0360216
Hhat	46.6888	-0.478897	0.147659	-3.24326	0.00118169	0.0360216
Ipcef1	46.1449	-1.19942	0.369782	-3.24359	0.00118034	0.0360216
Slfn8	38.8859	-1.17974	0.363648	-3.24418	0.0011779	0.0360216
Sytl2	3433.04	0.369618	0.114035	3.24127	0.00118997	0.0362075
Ltbp2	88.0658	-1.43186	0.442184	-3.23816	0.00120304	0.0364861
Tlr3	1088	0.263109	0.0812536	3.23812	0.00120322	0.0364861
Pelo	552.173	0.236822	0.0731568	3.23718	0.00120715	0.0365431
Serpinb2	7.69217	1.52415	0.471057	3.2356	0.00121386	0.0366838
Myadm_1	5924.01	0.399484	0.123486	3.23506	0.00121619	0.0366917
Abca8a	428.123	-0.383363	0.118542	-3.23398	0.00122078	0.0367681
Smpdl3b	210.929	0.545581	0.168763	3.23282	0.00122574	0.0368483
Stxbp5l	38.2352	-0.542166	0.167729	-3.23239	0.00122759	0.0368483
Cebpe	8.43625	1.37477	0.425449	3.23135	0.00123208	0.0369208
Rnft2	44.2261	-0.477447	0.147909	-3.22797	0.00124671	0.0372966
Bhlhb9	174.286	-0.316802	0.0981663	-3.22719	0.00125011	0.0373058
Capn6	47.9166	-0.81676	0.253107	-3.22694	0.00125121	0.0373058
Sptbn2	390.038	-0.487181	0.151035	-3.22563	0.00125698	0.0373526
Tmem87b	1994.24	-0.124474	0.038588	-3.22571	0.00125661	0.0373526
Tmed9	4840.44	0.242506	0.0752062	3.22454	0.00126174	0.0374113
Ube2n	3250.35	0.219164	0.0679741	3.22422	0.00126316	0.0374113
Ptprm	303.953	-0.336469	0.104385	-3.22335	0.00126702	0.0374635
1700057G04Rik	8.44726	-1.17652	0.365337	-3.22036	0.00128031	0.0375704
Clps	2130.31	1.31109	0.407297	3.21899	0.00128642	0.0375704
Clps_1	2130.31	1.31109	0.407297	3.21899	0.00128642	0.0375704
Cnr2	40.0785	-1.35138	0.419846	-3.21875	0.00128753	0.0375704
Fbxo5	268.506	0.317326	0.0985232	3.22082	0.00127824	0.0375704
Gfra1	313.692	-0.314144	0.0975591	-3.22003	0.00128176	0.0375704
Pgd	8093.5	0.210959	0.0655134	3.22008	0.00128154	0.0375704
Psme3	2375.9	0.226398	0.0703098	3.22001	0.00128187	0.0375704
Abca8b	175.092	-0.427147	0.132733	-3.21809	0.00129046	0.0375943
Dcx	13.4259	-0.946657	0.294405	-3.2155	0.0013022	0.0378744
Pde8b	336.718	-0.494816	0.154045	-3.21215	0.00131747	0.0382202
Phf10	1157.57	0.216632	0.0674457	3.21195	0.00131838	0.0382202
Bmp3	2284.81	-0.49793	0.155057	-3.21127	0.0013215	0.0382484
Gal3st2c	40.3019	-0.952443	0.296647	-3.2107	0.00132412	0.0382619
Cd300lg	168.468	-0.629547	0.196222	-3.20835	0.001335	0.0385136
Nxpe2	2026.61	-0.744562	0.232114	-3.20774	0.00133784	0.0385333
Col6a5	124.577	0.542344	0.169242	3.20454	0.00135276	0.0387748
Gm39326	17.5432	1.10656	0.345232	3.20525	0.00134945	0.0387748
Serinc5	2402.69	-0.228377	0.0712607	-3.20482	0.00135148	0.0387748
Gm33617	31.1707	0.695181	0.216978	3.20392	0.00135569	0.0387962
Pycr1	520.054	0.388578	0.121309	3.20322	0.00135901	0.0388289
Zfp608	425.752	-0.348399	0.108798	-3.20225	0.00136359	0.0388972
Agfg2	852.209	-0.291739	0.0911633	-3.20018	0.00137341	0.039107
Art2b	21.5219	-1.68301	0.525976	-3.19978	0.00137534	0.039107
Alox15_1	17.6671	1.22316	0.382682	3.19628	0.0013921	0.0395206
Ffar2	968.341	-0.278491	0.087183	-3.19433	0.00140155	0.0397039
Gm30286	122.93	1.36371	0.426955	3.19403	0.00140302	0.0397039
Fam174b	2877.45	0.230705	0.0723424	3.18907	0.00142732	0.0401999
Vsig2	342.564	-0.342941	0.107529	-3.18929	0.00142623	0.0401999
Zc3h6	119.181	-0.586306	0.183797	-3.18996	0.00142293	0.0401999
Stxbp6	1112.83	0.242584	0.0761433	3.18589	0.00144309	0.0405797
Cd27	15.3632	-1.78042	0.559	-3.18501	0.00144749	0.0406394
E230014E18Rik	15.1443	0.716997	0.225264	3.18292	0.00145798	0.0406961
Hk3	39.561	-0.978835	0.30754	-3.18279	0.00145866	0.0406961
Prkg1	336.709	-0.332637	0.104496	-3.18326	0.00145626	0.0406961
Vopp1	1344.23	0.278402	0.0874353	3.1841	0.00145207	0.0406961
Pinx1	138.397	0.315921	0.0992927	3.18171	0.00146406	0.0407829
Atp1a2	747.964	-0.480769	0.151196	-3.17977	0.0014739	0.0407931
Gm30648	5.46114	-1.27365	0.400386	-3.18106	0.00146738	0.0407931
Gmps	1238.96	0.201147	0.0632713	3.17912	0.00147722	0.0407931
Gpr182	52.5022	-0.85139	0.267891	-3.17811	0.00148236	0.0407931
Kcnb2	71.3986	-0.593686	0.186716	-3.17963	0.00147466	0.0407931
Krtcap2	1476.31	0.274449	0.0863502	3.17832	0.0014813	0.0407931
Mdp1	1838.2	0.220889	0.069497	3.1784	0.00148091	0.0407931
Suv39h2	136.786	0.432158	0.135983	3.17804	0.00148276	0.0407931
Slc40a1	3376.51	-0.586347	0.184609	-3.17616	0.0014924	0.040936
Sox6	453.484	-0.546112	0.171943	-3.17613	0.00149255	0.040936
Cul9	245.608	-0.437471	0.137809	-3.17447	0.00150108	0.0410654
Hnmt	132.04	-0.510167	0.160717	-3.17432	0.00150189	0.0410654
Tmem9b	1938.08	0.228555	0.0720146	3.17373	0.00150491	0.041085
Cd55	2457.46	0.697665	0.220175	3.16869	0.0015313	0.0417413
Fstl5	70.0742	-0.419873	0.132586	-3.16679	0.00154131	0.0419175
Stk26	142.018	-0.524153	0.165527	-3.16657	0.00154247	0.0419175
Lef1	28.8181	-2.03004	0.641281	-3.1656	0.00154762	0.0419932
Ak4	1063.02	0.932207	0.294587	3.16445	0.00155376	0.0420318
Tmem98	3249.46	0.201288	0.0636045	3.16468	0.00155251	0.0420318
Shisa2	1462.94	-0.292605	0.0925273	-3.16237	0.00156493	0.0422697
Cdk2ap2_1	801.2	0.258733	0.0818809	3.15987	0.00157841	0.0423129
Coq8a	809.649	-0.46284	0.146456	-3.16027	0.00157624	0.0423129
Fuz	240.442	-0.303137	0.0959021	-3.1609	0.00157283	0.0423129
Sec11c	3102.7	0.438964	0.138853	3.16135	0.00157038	0.0423129
Tdg	1945.38	0.177205	0.0560657	3.16067	0.00157406	0.0423129
Slc30a10	546.623	-0.767685	0.242986	-3.15938	0.00158108	0.0423206
Ston1	1073.47	-0.354293	0.112161	-3.15879	0.00158425	0.0423419
Ermn	35.5421	0.651726	0.206585	3.15476	0.00160633	0.0428675
Ktn1	1128.4	-0.216533	0.0686551	-3.15393	0.00161089	0.0429248
Gpam	940.826	-0.351155	0.111413	-3.15184	0.00162245	0.0431683
Gucy1a1	905.788	-0.260753	0.0827745	-3.15016	0.00163179	0.0433521
Gm15638	22.8416	-0.749061	0.237838	-3.14946	0.00163572	0.0433917
Cpt1a	7223.19	-0.341528	0.108498	-3.14779	0.00164507	0.0435716
Slc35e3	533.551	-0.442088	0.140462	-3.14738	0.0016474	0.0435716
Ccr1	177.218	0.525621	0.167135	3.14489	0.0016615	0.0437496
Krt18	16007.3	0.444853	0.141437	3.14524	0.00165948	0.0437496
Wdyhv1	240.849	0.296882	0.0943791	3.14563	0.00165729	0.0437496
Ces2g	271.44	-0.419505	0.13343	-3.144	0.00166653	0.0437694
Reck	322.441	-0.266632	0.0848096	-3.14389	0.00166717	0.0437694
Kank4	54.2772	-0.55073	0.175303	-3.14158	0.00168039	0.0440515
Cdk14	196.31	-0.318739	0.1015	-3.14027	0.00168793	0.0440546
Rad51	423.031	0.326211	0.103866	3.14069	0.00168548	0.0440546
Stx3	2167.65	0.314412	0.100102	3.14094	0.00168409	0.0440546
Abca5	160.569	-0.353403	0.112561	-3.13967	0.00169137	0.0440798
Ccdc92	223.352	0.267264	0.085147	3.13885	0.00169612	0.0441389
Bysl	748.413	0.236103	0.0752755	3.13651	0.00170971	0.0444276
0610009E02Rik	41.656	0.812691	0.259185	3.13557	0.00171523	0.044506
Padi2	250.304	-0.500272	0.159636	-3.13382	0.00172545	0.0447059
Hapln4	123.219	0.468928	0.149664	3.13321	0.00172903	0.0447337
Mgl2_1	55.033	0.587534	0.187575	3.13226	0.00173469	0.0448149
Trim9	66.2836	0.900173	0.287563	3.13035	0.00174595	0.0450405
Aars	2982.63	0.223676	0.071468	3.12974	0.00174961	0.0450695
Tff2	59.8765	-2.41227	0.771183	-3.12802	0.0017599	0.045269
Il5ra	25.7143	1.16788	0.373746	3.12479	0.00177932	0.0457025
Atp12a	253.866	1.22058	0.390962	3.12198	0.00179639	0.0460333
Tat	642.862	0.418282	0.133987	3.12182	0.00179737	0.0460333
Tead2	184.546	0.316791	0.101548	3.11961	0.00181088	0.0463128
Mblac2	159.443	-0.400074	0.128269	-3.11902	0.00181456	0.0463403
Card19	620.04	0.332948	0.106805	3.11734	0.00182494	0.046472
Smim31	2318.7	0.346347	0.111089	3.11774	0.00182244	0.046472
Ugdh	14260.1	-0.547003	0.175515	-3.11656	0.00182974	0.0465275
Spcs3	3959.03	0.345875	0.110997	3.11609	0.00183268	0.0465359
Klhl24	1980.52	-0.425748	0.136664	-3.11528	0.00183771	0.0465973
Tuba1b	8514.11	0.189123	0.060748	3.11323	0.00185051	0.046855
Suv39h1	558.451	0.198721	0.0638935	3.1102	0.00186964	0.0472721
Msrb1	1851.27	0.344587	0.110845	3.10872	0.00187899	0.0474318
Spata13	1141.4	-0.29671	0.0954555	-3.10836	0.00188128	0.0474318
Il15	275.787	-0.414033	0.133248	-3.10725	0.00188836	0.047543
Dnah8	409.685	0.509369	0.16401	3.10572	0.00189819	0.0476555
Tent5a	4925.97	0.269911	0.0869067	3.10575	0.00189796	0.0476555
Rnf25	466.25	0.213352	0.0687117	3.10504	0.00190254	0.0476974
E2f1	216.901	0.388964	0.125296	3.10436	0.00190694	0.0477405
Kifc1	284.998	0.319886	0.103065	3.10372	0.00191104	0.047776
Eif5a_1	5856.83	0.248146	0.0800296	3.10068	0.0019308	0.0482023
Gabpb1	735.499	0.194791	0.0628666	3.09847	0.0019452	0.0483582
Stac2	43.3722	0.532656	0.171891	3.0988	0.00194308	0.0483582
Zfp300	18.1684	-0.681479	0.219908	-3.09893	0.00194219	0.0483582
Haghl	200.909	-0.401608	0.129697	-3.09651	0.00195814	0.048612
Pgk1	11303.5	0.262219	0.0847188	3.09517	0.00196701	0.0487644
BC021767	24.14	-0.628914	0.203283	-3.09379	0.0019762	0.0487766
Lsm2	112.7	0.426277	0.137795	3.09356	0.00197772	0.0487766
Lsm2_1	112.7	0.426277	0.137795	3.09356	0.00197772	0.0487766
Unc5c	39.8044	-0.625349	0.202153	-3.09345	0.00197847	0.0487766
Gm830	70.8788	-0.837487	0.270788	-3.09278	0.00198291	0.0488185
Sec61b	3128.03	0.404979	0.130999	3.09147	0.00199167	0.0489664
Dhdh	150.873	-0.438916	0.142154	-3.08762	0.00201768	0.0495375
Prss23	3135.46	-0.350729	0.113625	-3.08673	0.00202372	0.0496175
Cyp4b1	954.935	-0.930279	0.301483	-3.08567	0.00203091	0.0496863
Nme6	236.554	0.333378	0.108061	3.08509	0.00203491	0.0496863
Rnf126	763.71	0.314793	0.102032	3.08525	0.0020338	0.0496863
Cyp27a1	377.875	-0.468967	0.15204	-3.08449	0.00203902	0.0497186
Slc12a6	1498.71	-0.288544	0.0935755	-3.08354	0.00204551	0.0498086
Copz1	3272.5	0.241922	0.0784991	3.08184	0.00205722	0.049903
LOC101055672	10.3198	1.44673	0.46945	3.08176	0.0020578	0.049903
Ntrk3	69.4147	-0.536895	0.174189	-3.08225	0.00205442	0.049903
Zfp280b	664.465	0.176766	0.0573862	3.08029	0.00206798	0.0500818
Pbk	800.181	0.374218	0.121556	3.07855	0.00208008	0.0503063
Grik2	26.5114	-0.646905	0.210216	-3.07734	0.00208858	0.0504433
Ap1s1	3397.08	0.222144	0.0722223	3.07584	0.00209909	0.0506284
Plcd3	308.052	0.43583	0.141751	3.07462	0.00210771	0.0507675
Gpatch3	153.215	0.305302	0.0993418	3.07325	0.00211743	0.0509328
Ephb4	2730.84	-0.198858	0.0647456	-3.07137	0.00213079	0.0509907
Etv3	2346.28	0.224546	0.0730938	3.07203	0.00212608	0.0509907
Fam13a	1540.98	-0.325966	0.106127	-3.07147	0.00213007	0.0509907
Srgap3	496.396	-0.531334	0.173	-3.0713	0.0021313	0.0509907
Cds2	3662.75	-0.2348	0.0764736	-3.07034	0.00213815	0.0510521
Kti12	568.109	0.261371	0.0851333	3.07014	0.0021396	0.0510521
Duoxa2	2972.99	1.32873	0.433072	3.06814	0.00215394	0.0513253
Enpp2	506.138	-0.64419	0.210146	-3.06544	0.00217349	0.0517222
Eya1	10.4831	-1.08305	0.353527	-3.06356	0.00218719	0.0519091
Fbxl20	1167.69	-0.338494	0.110505	-3.06316	0.0021901	0.0519091
Gm16350	7.26034	1.38066	0.450652	3.0637	0.00218618	0.0519091
Kl_1	6.60739	-1.02511	0.334763	-3.0622	0.00219718	0.0520077
A530040E14Rik	12.2034	1.3361	0.436433	3.06141	0.002203	0.0520604
Plk2	614.579	-0.298183	0.0974103	-3.0611	0.00220526	0.0520604
Rrp7a	2182.45	0.15525	0.0507379	3.05984	0.00221455	0.0522106
Grem2	1429.8	-0.240467	0.0786205	-3.05857	0.00222395	0.0523628
Zfp395	725.091	-0.373753	0.122259	-3.05706	0.00223522	0.0525587
Cldn15	5976.38	0.273636	0.0895239	3.05657	0.00223883	0.0525742
Cers1	21.5573	-0.8317	0.272281	-3.05456	0.00225388	0.0527882
Mis18a	393.697	0.288591	0.0944736	3.05472	0.00225269	0.0527882
Bmp2k	632.691	-0.329316	0.107851	-3.05345	0.00226229	0.0529156
Shf	438.856	0.297562	0.097496	3.05204	0.00227291	0.0530943
Kcnc1	43.6891	-0.453231	0.148549	-3.05106	0.00228035	0.0531982
Eif1	12221.1	0.232623	0.0763225	3.04789	0.00230455	0.0536222
Socs3	391.258	0.47609	0.156192	3.0481	0.00230294	0.0536222
Cd200r2	91.0636	-0.667514	0.219119	-3.04635	0.00231638	0.0537273
Cdc14a	1030.21	-0.237232	0.0778898	-3.04573	0.00232114	0.0537273
Cib1	3375.51	0.268745	0.0882173	3.0464	0.00231602	0.0537273
Fetub	9.34725	1.05115	0.34509	3.04601	0.00231896	0.0537273
Cyp2w1	214.454	-0.726398	0.238688	-3.04329	0.00234005	0.0540946
Mlh1	384.529	0.212799	0.0699445	3.0424	0.00234701	0.0541853
Chrnb4	401.443	-0.447085	0.147	-3.0414	0.00235481	0.0542247
Marchf7	1216.21	-0.357222	0.11744	-3.04175	0.00235208	0.0542247
Fam207a	836.18	0.182784	0.0601373	3.03944	0.00237016	0.0545076
Lig1	873.788	0.206442	0.0679373	3.03871	0.0023759	0.0545692
Cldn11	7.33014	-1.88153	0.619427	-3.03753	0.00238527	0.0545737
Spc25	441.285	0.359303	0.118281	3.03771	0.0023838	0.0545737
Tpsb2	26.3397	0.738335	0.243071	3.03752	0.0023853	0.0545737
Spata5l1_1	247.034	0.332996	0.109708	3.03529	0.00240307	0.0549097
Spdef	2401.68	0.356115	0.117371	3.03409	0.00241259	0.0550564
Rabgap1l	1665.48	-0.22989	0.0758006	-3.03282	0.00242279	0.0551728
Sphk1	73.8018	-0.446684	0.14729	-3.03269	0.00242388	0.0551728
9930111J21Rik1	54.8988	-0.893154	0.294735	-3.03036	0.00244261	0.0554664
Grk3	442.348	-0.418001	0.137964	-3.02978	0.00244728	0.0554664
Mdh2	8361.12	0.146032	0.0482025	3.02954	0.00244925	0.0554664
Mvb12b	522.498	-0.311132	0.102689	-3.02984	0.0024468	0.0554664
Slc2a10	644.264	0.281086	0.092819	3.02832	0.00245918	0.0556205
Nme1	1838.87	0.408885	0.135057	3.0275	0.00246585	0.0557006
Adcy3	213.381	-0.284946	0.0941356	-3.02697	0.00247017	0.0557151
Aph1c	47.5901	-0.528451	0.174599	-3.02666	0.00247275	0.0557151
Ugt8a	66.5711	-1.20807	0.399318	-3.02533	0.00248362	0.0558893
Zfp821	496.954	0.201475	0.0667822	3.0169	0.00255377	0.0573954
Vps37c	1658.76	0.17225	0.057118	3.01568	0.00256401	0.0575528
Uchl5	563.749	0.246663	0.0818068	3.01519	0.00256817	0.0575736
Trdmt1	137.038	-0.405091	0.134433	-3.01333	0.00258401	0.0578558
Acot7	2497.58	0.293973	0.0975843	3.01251	0.002591	0.0579082
Gm32249	9.55076	-2.22882	0.740004	-3.01191	0.00259611	0.0579082
Prkcg	13.9548	0.812633	0.269792	3.01207	0.00259472	0.0579082
Ifi208	27.2223	-1.13349	0.376486	-3.01071	0.00260641	0.0579202
Igsf10	574.418	-0.427336	0.141918	-3.01115	0.00260258	0.0579202
Jam2	602.417	-0.231388	0.0768543	-3.01073	0.00260617	0.0579202
Ufsp2	1159.32	0.242445	0.0805398	3.01025	0.00261033	0.057935
Ccdc3	709.727	-0.200268	0.0665701	-3.00838	0.00262641	0.0581469
Retreg1	3698.78	-0.260755	0.086676	-3.00839	0.00262637	0.0581469
Gprin3	766.508	-0.402163	0.1337	-3.00795	0.00263014	0.0581572
Sil1	1571.8	0.267654	0.0890232	3.00656	0.00264219	0.0583511
Ceacam10	2465.53	0.534627	0.177868	3.00575	0.00264927	0.0583626
Pglyrp2	21.4238	-1.29008	0.429176	-3.00595	0.00264749	0.0583626
Dhdds	1245.78	0.171963	0.0572761	3.00236	0.00267895	0.0589435
Selenbp1	8508.86	-0.420342	0.140148	-2.99927	0.0027063	0.0594717
Arfip2	2364.72	0.20862	0.0695822	2.99818	0.00271597	0.0596067
Sprr1a	580.137	0.754321	0.251623	2.99783	0.00271914	0.0596067
Psph	269.172	0.303316	0.101272	2.99507	0.00274384	0.0600743
Itprid1	41.8143	0.510869	0.170619	2.99422	0.00275151	0.0601682
Islr	909.222	-0.20823	0.0695867	-2.99238	0.00276807	0.0604561
Zfp831	28.2742	-1.37315	0.459275	-2.98983	0.00279133	0.0608893
Pi4k2b	3387.41	0.350765	0.117414	2.98742	0.00281344	0.0612966
Taf12	641.192	0.273137	0.0914628	2.98632	0.00282355	0.0614417
4732471J01Rik	21.0742	0.870545	0.291688	2.9845	0.00284039	0.0615973
Cd109	307.33	-0.338193	0.113347	-2.98368	0.00284801	0.0615973
Fcgr1	65.1118	0.439876	0.147378	2.98468	0.00283877	0.0615973
Gm11346	7.80748	-1.49358	0.500505	-2.98414	0.00284375	0.0615973
Olfml1	86.4607	-0.45685	0.153113	-2.98374	0.00284747	0.0615973
Slc7a11	104.34	0.691744	0.231885	2.98314	0.0028531	0.0616324
Anapc15	366.041	0.319513	0.10712	2.98275	0.00285667	0.0616349
Gadd45gip1	818.645	0.327722	0.109923	2.98139	0.00286947	0.061763
Tspan33	369.342	-0.377374	0.126577	-2.98138	0.00286955	0.061763
Alg8	354.954	0.298151	0.100057	2.97981	0.00288432	0.0620059
Mab21l3	12.4729	-1.01788	0.34168	-2.97905	0.00289145	0.0620093
Tinagl1	1717.49	0.296878	0.0996511	2.97918	0.00289023	0.0620093
Mrpl34	1216.85	0.274177	0.0921214	2.97626	0.00291789	0.0624261
Sycn	3332.75	1.03443	0.347527	2.97653	0.00291526	0.0624261
Plscr2	69.9068	-0.603049	0.20269	-2.97523	0.00292772	0.0625611
Cfap298	496.579	0.268925	0.0904175	2.97426	0.002937	0.0626091
Fkbp2	1318.87	0.326762	0.109854	2.97452	0.00293444	0.0626091
Jade2	522.372	-0.346514	0.116526	-2.97371	0.00294221	0.0626451
S100a13	1154.26	0.348817	0.117346	2.97255	0.0029534	0.0628082
Fcmr	52.1394	-2.40653	0.810137	-2.97053	0.0029729	0.0631476
Ccl20	46.5251	0.793398	0.267346	2.96768	0.00300058	0.0632074
Id1	4227.67	0.349081	0.117597	2.96845	0.00299306	0.0632074
Kcnj16	9.98491	-1.16079	0.390933	-2.96927	0.00298505	0.0632074
Rnf144a	169.882	-0.461162	0.155387	-2.96783	0.00299912	0.0632074
Tmem132c	29.8609	-0.674411	0.227155	-2.96894	0.00298827	0.0632074
Xrn1	1110.79	-0.255396	0.0860057	-2.96952	0.00298263	0.0632074
Zbp1	435.035	0.514225	0.173271	2.96774	0.00299994	0.0632074
Hars	1412.13	0.214547	0.0723036	2.9673	0.00300424	0.0632098
Erbb3	7587.85	-0.263229	0.0887628	-2.96553	0.0030216	0.0634412
Gm11695	181.512	-0.272039	0.0917359	-2.96545	0.00302237	0.0634412
Cpa3	9.78451	1.55786	0.525426	2.96495	0.00302737	0.0634713
Ccnf	538.617	0.27636	0.0932332	2.96417	0.00303496	0.0635161
Gusb	1225.18	0.237863	0.0802505	2.964	0.00303664	0.0635161
Gpr137	736.12	0.182538	0.0616482	2.96096	0.00306684	0.0639471
Map9	132.893	-0.322803	0.109027	-2.96078	0.00306864	0.0639471
Mr1	165.873	-0.344632	0.116411	-2.96048	0.00307162	0.0639471
Plpp3	1179.73	-0.285701	0.0964846	-2.96111	0.00306536	0.0639471
Sh3bp5	393.539	-0.35938	0.12146	-2.95885	0.00308791	0.0642112
Grk2	2912.28	0.194964	0.0659277	2.95725	0.00310401	0.0644077
Ruvbl1	644.432	0.208156	0.0703899	2.95719	0.00310459	0.0644077
D17H6S56E-5	6134.39	0.396699	0.134243	2.95507	0.00312593	0.0645494
Duox1	9.48732	0.952297	0.322159	2.95598	0.00311677	0.0645494
Galnt18	173.253	-0.3509	0.11873	-2.95546	0.00312204	0.0645494
Gm29826	6.67365	-1.34872	0.456366	-2.95534	0.00312321	0.0645494
Rsbn1	797.789	-0.193626	0.0655387	-2.95437	0.00313306	0.0646217
2010003K11Rik	698.731	0.60979	0.206451	2.95368	0.00314012	0.0646923
Chst4	2299	0.261408	0.0885171	2.95319	0.00314512	0.0647204
Adk	3164.38	-0.247583	0.0838708	-2.95195	0.00315769	0.064904
Cry2	602.616	-0.395422	0.134083	-2.94907	0.00318727	0.0652108
Nrip2	30.9317	-0.566033	0.191879	-2.94995	0.00317822	0.0652108
Rad54l	306.087	0.314361	0.106583	2.94944	0.00318351	0.0652108
Rbm10	1425.75	0.195886	0.0664214	2.94914	0.00318663	0.0652108
Zfp202	65.1667	-0.378821	0.128494	-2.94816	0.00319677	0.06533
Zkscan16	13.9336	-0.824138	0.279601	-2.94755	0.00320304	0.0653831
Slc66a1	253.128	0.238718	0.0810174	2.94651	0.00321386	0.0655289
Cdc34	1624.12	0.300602	0.102084	2.94465	0.00323325	0.0656236
Rae1	675.488	0.175158	0.0594787	2.94488	0.00323078	0.0656236
Scn2a	38.1923	-0.548749	0.186341	-2.94486	0.00323101	0.0656236
Thap1	294.966	0.210789	0.0715796	2.94482	0.0032314	0.0656236
Cyth3	943.168	-0.204057	0.0693287	-2.94333	0.00324703	0.0658282
Sp4	327.919	-0.351979	0.119643	-2.94191	0.003262	0.0659813
Srp68	2251.4	0.165588	0.0562826	2.94209	0.0032601	0.0659813
Dpagt1	1234.57	0.190742	0.0648571	2.94096	0.00327194	0.0661073
Hmces	431.824	0.216438	0.0736227	2.93982	0.00328398	0.066254
Nadk	6927.11	0.230424	0.0783964	2.93922	0.00329035	0.066254
Slpi	194.496	0.64501	0.219449	2.93922	0.00329037	0.066254
Thra	2873.03	-0.230567	0.0784779	-2.93799	0.00330348	0.0664429
Cntn1	253.57	-0.298655	0.101675	-2.93736	0.00331016	0.0664525
Dipk1a	490.564	-0.332594	0.113238	-2.93713	0.00331266	0.0664525
Osbpl9	2220.32	-0.177641	0.0604859	-2.9369	0.00331516	0.0664525
Bcas1	4266.77	0.361834	0.123317	2.93419	0.00334417	0.0667351
Cacnb3	1247.09	-0.233799	0.0796895	-2.93388	0.00334754	0.0667351
Cmah	1866.56	-0.983369	0.335217	-2.93353	0.00335133	0.0667351
Rab6b	432.53	-0.287169	0.0978886	-2.93363	0.00335026	0.0667351
Scn11a	49.2616	-0.42816	0.145932	-2.93397	0.00334652	0.0667351
Tmbim4	1531.46	0.265685	0.0905695	2.93349	0.00335175	0.0667351
5930430L01Rik	55.2936	-0.498943	0.170134	-2.93265	0.00336084	0.0668414
Ppp1r3c	407.754	0.347103	0.118427	2.93095	0.00337928	0.0671329
Csad	534.939	-0.280939	0.0959282	-2.92864	0.00340448	0.0675583
Gnl3	671.55	0.318628	0.108821	2.92799	0.00341157	0.0676236
Unkl	320.719	-0.315117	0.107693	-2.92605	0.00343294	0.0679714
Lrrc4c	51.9319	-0.494194	0.168975	-2.92467	0.00344824	0.0681452
Smad9	116.012	-0.370059	0.126535	-2.92457	0.00344937	0.0681452
Ino80e	652.349	0.197914	0.0677115	2.9229	0.0034679	0.0684354
Tgfbr3	652.822	-0.403234	0.138094	-2.92	0.00350026	0.0689974
Dcun1d2	758.086	0.161714	0.0553911	2.9195	0.0035059	0.0690321
Rabep1	1511.92	0.253784	0.0869635	2.91828	0.00351971	0.0690339
Retnlg	24.3124	1.02599	0.35158	2.91823	0.00352027	0.0690339
St3gal5	99.9179	-0.514656	0.176334	-2.91864	0.00351567	0.0690339
Zfp13	141.527	-0.319947	0.109642	-2.91812	0.00352151	0.0690339
Cpox	1036.27	0.189259	0.0648904	2.9166	0.00353871	0.0692196
Nynrin	328.617	-0.455659	0.15623	-2.91659	0.00353875	0.0692196
Kirrel3	50.1518	0.61965	0.212567	2.91508	0.00355598	0.0693279
Leo1	983.343	0.249501	0.08558	2.91541	0.00355225	0.0693279
Mical1	837.36	0.34084	0.116913	2.91532	0.00355321	0.0693279
Eif4b	11261.2	-0.138526	0.0475339	-2.91427	0.00356525	0.0694299
Ptk6	278.178	0.481738	0.165322	2.91394	0.00356901	0.0694299
Slc16a7	460.899	-0.347636	0.119344	-2.91289	0.00358099	0.0695869
Cxcl12	2212.04	-0.372843	0.128022	-2.91233	0.00358747	0.0696369
AY358078	8.99244	1.57511	0.542179	2.90515	0.00367074	0.0706369
Cep55	417.363	0.303412	0.104426	2.90552	0.00366641	0.0706369
Dpp6	108.696	-0.436948	0.150398	-2.90527	0.00366931	0.0706369
Glce	1481.93	0.330248	0.113673	2.90526	0.0036695	0.0706369
Nmu	153.312	0.706797	0.243209	2.90613	0.00365925	0.0706369
Pcbp1	7196.79	0.21863	0.0752183	2.90661	0.00365369	0.0706369
Ppp2r5b	526.086	0.176669	0.0607839	2.9065	0.00365491	0.0706369
Prss16	23.9845	0.717648	0.246909	2.90653	0.00365467	0.0706369
Cd96	26.2043	-1.04741	0.360744	-2.90346	0.00369061	0.0706655
Cyb5r4	1902.1	0.206168	0.0709961	2.90394	0.00368498	0.0706655
Got1	1588.21	0.213742	0.073601	2.90406	0.00368357	0.0706655
Kif20b	558.844	0.289724	0.0998016	2.903	0.00369605	0.0706655
Slc20a1	1570.37	-0.277063	0.095434	-2.90319	0.0036938	0.0706655
Slc24a2	16.2931	-0.725828	0.24995	-2.90389	0.00368555	0.0706655
Hdac9	249.767	-0.324876	0.111987	-2.90101	0.00371967	0.071041
Cpxm1	52.0131	-1.06051	0.365847	-2.89878	0.00374614	0.0713627
Tomm40	1528.98	0.219979	0.075892	2.89858	0.00374855	0.0713627
Wdr31	87.0233	-0.479964	0.165578	-2.89872	0.00374685	0.0713627
Gdf15	57.5413	0.676641	0.233536	2.89738	0.00376295	0.0714928
Ugt1a1	3903.48	-0.616386	0.212742	-2.89734	0.00376341	0.0714928
Tbc1d32	416.308	-0.288578	0.0996712	-2.8953	0.00378795	0.0718057
Tra2a	2077.11	0.331781	0.114585	2.8955	0.00378561	0.0718057
Yrdc	556.152	0.249324	0.0861572	2.89383	0.00380579	0.0720672
Yars	1972.53	0.216094	0.0746892	2.89325	0.00381281	0.0721233
Akap12	795.226	-0.380923	0.131811	-2.88992	0.00385343	0.0721897
Ankle1	136.379	0.406298	0.140556	2.89065	0.00384442	0.0721897
Fbxo21	916.629	-0.237547	0.0822066	-2.88964	0.00385688	0.0721897
Fnip2	731.108	-0.373806	0.129342	-2.89005	0.0038518	0.0721897
Gins3	116.295	0.280016	0.0968492	2.89126	0.00383702	0.0721897
Ppid	1082.83	0.193715	0.0669872	2.89182	0.00383021	0.0721897
Rcc1	1063.84	0.221921	0.0767933	2.88985	0.00385429	0.0721897
Secisbp2l	3753.8	0.318616	0.110237	2.89028	0.00384905	0.0721897
Slc25a36	1115.86	-0.269579	0.0932808	-2.88998	0.00385271	0.0721897
Sned1	343.716	-0.458556	0.158637	-2.89061	0.00384494	0.0721897
Gm39079	6.67247	1.95305	0.676218	2.8882	0.00387454	0.0724441
Calcrl	670.228	-0.331347	0.114746	-2.88766	0.00388114	0.0724914
Pou2af1	385.102	0.94017	0.325725	2.88639	0.00389683	0.0727082
Bag4	906.855	-0.201211	0.0697276	-2.88567	0.00390586	0.0728004
Pecam1	1160.27	-0.30682	0.106391	-2.88388	0.00392802	0.0731368
Foxo6	102.202	0.612796	0.212545	2.88314	0.0039373	0.0732329
Cd226	31.2534	-1.16784	0.405231	-2.88192	0.00395264	0.0734415
Ngfr	224.218	-0.261622	0.0908241	-2.88053	0.00397005	0.073688
Lrrc31	219.092	-0.634333	0.22024	-2.88019	0.0039743	0.0736901
Matk	149.664	0.396421	0.137729	2.87828	0.00399856	0.0740629
Ap2s1	2084.63	0.279263	0.0970629	2.87714	0.00401302	0.0740993
Doc2b	80.0435	-0.419692	0.145868	-2.8772	0.00401217	0.0740993
Psat1	542.515	0.383247	0.1332	2.87723	0.00401177	0.0740993
Vat1l	352.008	-0.366774	0.127504	-2.87656	0.00402031	0.074157
Ppp5c	2627.05	0.150785	0.052436	2.8756	0.00403262	0.0743071
Snu13	1678.42	0.19769	0.0687571	2.87519	0.00403781	0.0743258
Cipc	2483.83	-0.226905	0.0789316	-2.87471	0.00404401	0.074363
Pick1	954.396	0.187511	0.0652372	2.8743	0.00404926	0.0743826
Ccdc39	23.9137	-0.661849	0.230425	-2.87229	0.00407505	0.074432
Ebf1	127.577	-0.5495	0.191321	-2.87214	0.00407703	0.074432
Gemin6	195.362	0.402302	0.140063	2.87228	0.0040752	0.074432
Hrh1	411.707	0.245211	0.0853333	2.87357	0.00405861	0.074432
Lhfpl2	4734.97	-0.206549	0.0719057	-2.8725	0.00407234	0.074432
Tarbp2	781.678	0.248429	0.0864835	2.87256	0.00407161	0.074432
Med9	664.705	0.215773	0.0751392	2.87164	0.00408346	0.0744729
Cxadr	7649.68	-0.176118	0.0613509	-2.87067	0.00409607	0.0744739
Scarb1	799.111	-0.181475	0.0632052	-2.87121	0.00408903	0.0744739
Tor2a	1082.54	0.186716	0.0650386	2.87084	0.00409378	0.0744739
Dnajc9	789.326	0.287032	0.100013	2.86994	0.00410551	0.0745695
Mefv	29.9802	0.670786	0.233756	2.8696	0.00410997	0.0745743
Prdm11	114.195	-0.445743	0.155401	-2.86835	0.00412619	0.0747924
Clic6	624.29	-0.408391	0.142409	-2.86774	0.00413413	0.0748601
Arhgef3	1411.78	-0.207611	0.0724197	-2.86677	0.00414679	0.0750131
Mettl27	267.721	-0.427497	0.149168	-2.86587	0.00415863	0.0750747
Rmi2	125.21	0.312838	0.109155	2.86601	0.00415688	0.0750747
Rpp25l	616.686	0.240461	0.0839154	2.86551	0.00416334	0.0750835
Wnt2b	311.815	-0.437958	0.152857	-2.86514	0.00416823	0.0750956
Shh	48.0783	-0.640735	0.223664	-2.86472	0.00417381	0.0751201
Mcts1	515.909	0.179027	0.0625075	2.86409	0.0041821	0.0751933
Cars2	441.901	0.175985	0.0614647	2.86319	0.00419396	0.0752805
Pparg	1964.4	-0.260035	0.0908233	-2.86308	0.00419541	0.0752805
Synj2	1417.94	0.273084	0.0954216	2.86187	0.00421154	0.0754939
Clk3	1405.06	0.194781	0.0680788	2.86111	0.00422164	0.0755988
Ndc1	589.013	0.262354	0.0918105	2.85756	0.00426912	0.0763722
Cd8a	69.5273	-1.44448	0.505752	-2.8561	0.00428885	0.0765712
D730005E14Rik	168.15	0.546087	0.191182	2.85637	0.00428522	0.0765712
Dctn5	1267.76	0.167189	0.0585569	2.85516	0.00430148	0.0767198
Gm17202	69.9159	-0.384976	0.134949	-2.85276	0.00433416	0.0772254
Slc35a2	3210.31	0.192727	0.0675838	2.85167	0.00434896	0.0774116
Tmprss7	57.266	0.577918	0.202691	2.85122	0.00435521	0.0774452
Dennd5a	1240.26	-0.172187	0.0604457	-2.84862	0.00439091	0.0776948
Ebp	1797.39	0.223589	0.0784734	2.84924	0.00438243	0.0776948
Fbxo33	851.655	0.200805	0.0704758	2.84927	0.00438193	0.0776948
Gnb1	10918.1	0.20079	0.070487	2.84861	0.00439106	0.0776948
Serpina3n	736.925	0.784955	0.275512	2.84907	0.00438467	0.0776948
Tll1	39.2816	-0.508167	0.178493	-2.84699	0.00441353	0.0780148
Pla2g7	349.734	0.287313	0.100998	2.84473	0.00444493	0.0784917
Magohb	202.954	0.335695	0.11802	2.8444	0.0044495	0.0784947
Fgf13	149.663	-0.338549	0.119123	-2.84202	0.00448282	0.0790041
Cdk19	1001.76	-0.192922	0.0679322	-2.83992	0.00451248	0.0792914
Gng5-ps	32.9731	0.578284	0.203591	2.84042	0.00450545	0.0792914
Ldhd	198.463	-0.306284	0.107848	-2.83996	0.00451195	0.0792914
Cfh	474.816	-0.450473	0.158667	-2.83911	0.00452394	0.0794144
Colec12	496.937	-0.245737	0.0865774	-2.83835	0.0045347	0.0795163
Hsd17b2	2751.35	-0.379624	0.133761	-2.83807	0.00453869	0.0795163
Abcc5	662.377	-0.372033	0.131133	-2.83707	0.00455303	0.0796892
Kctd14	587.571	0.31113	0.109686	2.83654	0.00456058	0.0797429
Tigit	757.376	0.46422	0.163684	2.83607	0.00456725	0.0797811
Bst2	547.28	0.380386	0.134191	2.83466	0.00458738	0.0799353
Cldn5	119.127	-0.515101	0.181725	-2.83451	0.00458955	0.0799353
Cldn5_1	119.127	-0.515101	0.181725	-2.83451	0.00458955	0.0799353
Atxn7l3b	3967.19	0.248195	0.0875789	2.83396	0.00459746	0.0799637
Cdc45_1	103.41	0.367157	0.129583	2.83337	0.00460597	0.0799637
Fam118b	768.739	0.265836	0.0938304	2.83315	0.00460914	0.0799637
Prcp	1317.76	-0.191148	0.0674622	-2.83341	0.00460548	0.0799637
Cyp2c55	68330.7	-0.688647	0.243205	-2.83154	0.00463241	0.0800552
Spdef_1	1828.83	0.356944	0.126051	2.83174	0.00462952	0.0800552
Trip6	386.267	-0.238229	0.0841239	-2.83189	0.00462744	0.0800552
Ttc8	94.5136	-0.407896	0.144038	-2.83186	0.00462784	0.0800552
Ska1	113.382	0.433135	0.153007	2.83081	0.00464305	0.0800985
Zfp521	132.728	-0.40407	0.142743	-2.83075	0.00464392	0.0800985
Ifit2	291.53	-0.319312	0.112816	-2.83037	0.00464945	0.0801163
Slc16a3	357.981	0.575872	0.20354	2.82929	0.0046652	0.08031
Nos2	408.957	1.64864	0.582825	2.8287	0.00467375	0.0803795
Nalcn	50.4958	-0.480847	0.170011	-2.82833	0.00467912	0.0803942
Slc20a2	735.228	-0.194679	0.0688897	-2.82595	0.00471405	0.0809162
Calr	26837.4	0.308036	0.109045	2.82485	0.00473025	0.081116
Fan1	261.335	-0.283216	0.100318	-2.82318	0.00475492	0.0814606
Slc25a3	17453.5	0.158369	0.0561365	2.82114	0.0047853	0.0819022
Ybx3	6723.32	0.18923	0.067086	2.82071	0.0047918	0.0819347
Asic2	46.0631	-0.438131	0.15542	-2.81902	0.0048171	0.0822094
Ptpro	259.463	0.643631	0.228296	2.81929	0.00481305	0.0822094
Ube2a	984.036	0.20251	0.0718846	2.81716	0.00484509	0.0826078
Crebrf	1261.65	-0.319857	0.113699	-2.81319	0.00490523	0.0835532
Slc11a2	1100.25	0.162139	0.0576545	2.81225	0.00491967	0.083719
Dcps	530.646	0.266537	0.0947981	2.81162	0.00492922	0.0838015
Has3	37.9013	-0.503225	0.17902	-2.81101	0.00493868	0.0838821
Ptpn13	431.799	-0.33646	0.119715	-2.81052	0.00494623	0.0839303
Rexo2	1556.41	0.389164	0.138506	2.80973	0.00495833	0.0840555
Aard	41.8655	0.563686	0.200899	2.80581	0.00501898	0.084536
Adamts18	39.6501	-0.697457	0.248532	-2.80631	0.00501132	0.084536
Fam169b	20.6026	-1.31283	0.467845	-2.80613	0.0050141	0.084536
Itpr1	1531.43	-0.334228	0.119123	-2.80575	0.00501992	0.084536
Pak6	77.4841	0.373148	0.13293	2.8071	0.00499903	0.084536
Tns4	2514.04	-0.360365	0.128363	-2.80738	0.0049946	0.084536
Ttyh1	362.902	0.350255	0.124794	2.80667	0.00500563	0.084536
Cp	307.026	-0.540053	0.192541	-2.80488	0.00503357	0.0846857
Acad10	270.032	-0.232444	0.0829856	-2.80101	0.00509422	0.0854497
Igf2bp2	1483.97	0.25303	0.0903644	2.80011	0.00510856	0.0854497
Kcnh3	881.24	-0.447872	0.159924	-2.80052	0.00510198	0.0854497
Lifr	312.334	-0.430127	0.153608	-2.80016	0.00510778	0.0854497
Ltb4r1	23.9837	0.739296	0.263952	2.80087	0.00509647	0.0854497
Rala	1878.05	0.16737	0.059778	2.79985	0.00511258	0.0854497
Scara3	115.283	-0.442808	0.158105	-2.80072	0.0050989	0.0854497
Cdh5	485.764	-0.405597	0.144953	-2.79813	0.00514001	0.0858276
Dolpp1	1055.16	0.182703	0.0653527	2.79564	0.00517965	0.0863191
Lrrc59	7270.38	0.283801	0.101511	2.79576	0.00517774	0.0863191
Runx1t1	81.5328	-0.345309	0.123529	-2.79537	0.005184	0.0863191
BC051142	15.3024	-0.77911	0.27884	-2.79411	0.00520433	0.0864958
Dtx4	585.889	-0.181414	0.064922	-2.79433	0.0052007	0.0864958
Cdh3	41.1174	-0.477365	0.170905	-2.79316	0.00521952	0.0866673
Cd3g	51.6263	-1.2296	0.440352	-2.79231	0.00523336	0.0867355
Mcm10	478.167	0.285921	0.102389	2.79251	0.00523014	0.0867355
B3galt1	35.3972	-0.477304	0.171146	-2.78886	0.00528931	0.0869967
Cd5	20.5109	-1.95321	0.700645	-2.78774	0.00530777	0.0869967
Epha5	48.5553	-0.468113	0.167857	-2.78875	0.00529111	0.0869967
Fgf2	209.459	-0.489588	0.175522	-2.78933	0.00528174	0.0869967
Frmd4a	417.281	-0.314496	0.112789	-2.78836	0.00529763	0.0869967
Kifc5b	160.215	0.30012	0.107646	2.78802	0.00530313	0.0869967
Nr2e3	66.9894	-0.478349	0.17154	-2.78855	0.00529438	0.0869967
Nrep	687.157	-0.358651	0.128535	-2.79029	0.00526611	0.0869967
Ptch1	1470.21	-0.323462	0.116024	-2.7879	0.00530511	0.0869967
Stip1	4135.2	0.403778	0.144676	2.7909	0.00525614	0.0869967
Strap	3079.24	0.169359	0.0607077	2.78974	0.005275	0.0869967
Trpm4	5699.12	-0.206649	0.074108	-2.78849	0.00529551	0.0869967
Arhgap29	951.168	-0.260964	0.0936431	-2.7868	0.00532321	0.0870211
Dapk2	649.111	0.321761	0.11551	2.78558	0.0053432	0.0870211
Ddx39a	1685.25	0.260599	0.0935216	2.78651	0.00532796	0.0870211
Gfra4	78.7779	0.511404	0.18361	2.78527	0.00534838	0.0870211
Malt1	550.907	-0.263503	0.0945738	-2.78622	0.00533266	0.0870211
Ocln	3920.74	-0.175973	0.0631653	-2.78592	0.0053376	0.0870211
Thsd1	43.7439	-0.545636	0.195885	-2.78549	0.00534464	0.0870211
Wrap73	272.713	0.217763	0.0781438	2.7867	0.00532484	0.0870211
Gna14	1239.9	0.40424	0.145208	2.78386	0.00537157	0.0870801
Ndufaf4	874.294	0.303003	0.108808	2.78474	0.00535704	0.0870801
Nxpe5	47.197	0.517429	0.185831	2.78441	0.0053626	0.0870801
Sar1a	4481.65	0.137274	0.0493106	2.78387	0.00537144	0.0870801
Syt15	87.0754	-0.376616	0.135395	-2.78161	0.00540908	0.0876084
Ppara	1087.68	-0.444758	0.159926	-2.78103	0.00541874	0.087685
Fah	148.062	-0.392629	0.141201	-2.78063	0.00542534	0.0877121
Tspan12	1424.72	-0.283129	0.101849	-2.7799	0.00543751	0.0878292
Cdca5	302.386	0.331063	0.119113	2.77941	0.00544583	0.0878837
Tspyl4	512.234	-0.221671	0.0797746	-2.77871	0.00545752	0.0879926
BE692007	28.1195	-1.54217	0.555206	-2.77766	0.00547519	0.0880384
Timp3	3248.36	-0.197075	0.0709415	-2.77799	0.0054697	0.0880384
Tm9sf1	4340.94	0.1208	0.0434889	2.77772	0.00547421	0.0880384
Pdp1	491.774	-0.243252	0.087609	-2.77657	0.00549361	0.0882548
Tnfaip6	35.9971	0.527159	0.189929	2.77555	0.00551086	0.088452
Col14a1	577.01	-0.404349	0.14572	-2.77483	0.005523	0.088567
Dapk3	751.914	0.208939	0.0753433	2.77316	0.00555151	0.0889441
Pde9a	2529.92	0.331529	0.119611	2.77173	0.00557591	0.0891744
Ttk	276.341	0.322109	0.116206	2.77187	0.00557347	0.0891744
Jph1	43.5549	-0.493569	0.178114	-2.77109	0.00558687	0.0892696
Tox3	661.822	0.305843	0.110414	2.76998	0.00560602	0.0894953
Eif2b4	822.108	0.208498	0.0752921	2.76919	0.00561955	0.0896308
Cct7	5535.63	0.163131	0.0589396	2.76776	0.00564422	0.0898957
Mgat2	1732.79	0.240143	0.0867756	2.7674	0.00565062	0.0898957
Zfp251	317.034	-0.192941	0.0697205	-2.76736	0.00565131	0.0898957
Ets1	627.004	-0.611676	0.221082	-2.76673	0.0056621	0.0899869
Pnliprp2	7624.5	1.88415	0.681157	2.76611	0.00567301	0.0900798
Gpsm2	2159.98	0.206851	0.0748112	2.76497	0.00569277	0.0903131
Dzip1l	171.8	-0.340969	0.123354	-2.76415	0.00570716	0.0904608
Snn	235.989	-0.619458	0.224146	-2.76364	0.00571602	0.0905207
Bub1	365.134	0.334192	0.121073	2.76025	0.00577569	0.0913475
Cd38	3271.29	0.325762	0.118026	2.76009	0.0057785	0.0913475
Prkch	217.854	-0.436242	0.158073	-2.75974	0.00578471	0.0913646
Gabrb3	51.9774	-0.437188	0.158449	-2.75918	0.00579466	0.0914406
Nsg2	614.545	-0.360121	0.130532	-2.75886	0.00580026	0.0914478
Gprc5b	279.674	-0.353273	0.128076	-2.75832	0.00581001	0.0914681
Phkg1	11.3101	-0.824381	0.298882	-2.75821	0.00581182	0.0914681
Abcf2	1206.26	0.155325	0.0563216	2.75782	0.00581885	0.0914978
Ccdc134	348.542	0.341332	0.123937	2.75408	0.00588579	0.0924687
Adig	28.4861	-1.22853	0.446415	-2.752	0.00592332	0.0928125
Gucy1a2	125.015	-0.430309	0.156346	-2.75228	0.00591821	0.0928125
S100a6	17763.6	0.356837	0.129656	2.75218	0.00592006	0.0928125
Trim40	736.712	0.390818	0.142048	2.75132	0.00593563	0.0929237
Flt4	321.739	-0.42934	0.156126	-2.74997	0.00596014	0.0931454
Rrm1	1646.86	0.212616	0.0773161	2.74996	0.00596026	0.0931454
AW551984	193.214	-0.312103	0.113618	-2.74695	0.0060152	0.0936129
Ccl2	31.1592	0.893505	0.325413	2.74576	0.00603715	0.0936129
Fgd1	127.663	-0.333935	0.121562	-2.74703	0.00601371	0.0936129
Lat2	73.0132	0.690653	0.25151	2.74603	0.00603214	0.0936129
Nras	1544.37	0.155355	0.0565653	2.74647	0.006024	0.0936129
Rsad2	197.949	-0.455064	0.165735	-2.74574	0.00603751	0.0936129
Tdp1	165.364	0.229754	0.0836765	2.74574	0.00603751	0.0936129
Tmod2	418.303	-0.267065	0.0972643	-2.74576	0.006037	0.0936129
Ttc25	16.5171	-0.711268	0.258877	-2.74751	0.00600494	0.0936129
Adamts5	146.761	-0.376473	0.137144	-2.74509	0.00604951	0.0936359
Fcer2a	60.7464	-2.10492	0.766723	-2.74534	0.00604476	0.0936359
Arfgap1	1322.2	0.131031	0.0477609	2.74347	0.00607928	0.0940149
Gm13212	39.2623	-0.51613	0.188224	-2.74211	0.00610462	0.0943249
B4galt1	3105.26	0.257482	0.0939322	2.74115	0.00612247	0.0945186
Zc3h12b	38.9029	-0.438408	0.159958	-2.74076	0.00612965	0.0945475
Pdgfd	193.733	-0.436623	0.159442	-2.73844	0.00617309	0.0951351
Ripor2	112.023	-1.05482	0.385396	-2.73696	0.00620091	0.0954811
Brinp3	9.38317	-0.923201	0.337424	-2.73603	0.00621854	0.0955047
Cdh2	220.776	-0.319962	0.116934	-2.73627	0.00621401	0.0955047
Cep68	539.714	-0.232244	0.0848803	-2.73614	0.00621652	0.0955047
Gm38455	220.398	0.427784	0.156386	2.73543	0.00622982	0.0955956
Spef1	312.2	0.338855	0.123893	2.73506	0.00623684	0.0956208
Mapk10	115.138	-0.292875	0.10715	-2.73332	0.00626995	0.0960457
Dpp3	3228.95	0.135998	0.0497822	2.73187	0.00629768	0.0963875
Zdhhc17	845.869	0.201664	0.0738321	2.73139	0.0063068	0.0964441
Afap1l1	453.383	-0.238072	0.0872362	-2.72905	0.00635163	0.0967942
Atp2c2	1387.35	-0.219831	0.0805732	-2.72833	0.0063655	0.0967942
Cdkl1	121.707	-0.677284	0.248101	-2.72988	0.00633578	0.0967942
Ffar3	69.862	0.337629	0.123738	2.72857	0.00636091	0.0967942
Oas1g	462.048	0.39859	0.146066	2.72885	0.00635564	0.0967942
Sgpp2	4803.34	0.216239	0.0792355	2.72907	0.00635127	0.0967942
Tfrc	7882.7	0.534899	0.196082	2.72794	0.00637319	0.0967942
Tnfrsf11b	290.701	0.57478	0.210696	2.72801	0.00637178	0.0967942
Ubac1	826.309	0.211711	0.0777048	2.72456	0.00643877	0.0977068
Atg4c	579.444	0.213419	0.0783622	2.7235	0.00645945	0.0978509
Cacna2d4	6.59708	-1.15739	0.425138	-2.72239	0.00648125	0.0978509
Ccdc25	1064.47	0.240102	0.088158	2.72354	0.00645858	0.0978509
Cyp2c66	33.1841	-1.03046	0.37849	-2.72254	0.00647816	0.0978509
Ephx1	775.603	-0.249408	0.0915999	-2.7228	0.00647316	0.0978509
Kpna2	6551.2	0.167918	0.0616693	2.72288	0.0064715	0.0978509
Emp2	1584.35	-0.197163	0.0724514	-2.72131	0.0065023	0.0980025
Sestd1	1295.85	-0.190269	0.069915	-2.72143	0.00650004	0.0980025
Drc1	26.8864	-0.501688	0.184423	-2.72031	0.00652217	0.0980529
E130008D07Rik	21.3089	0.811393	0.298252	2.7205	0.0065184	0.0980529
Lsmem2	53.171	-0.550891	0.202488	-2.72061	0.00651624	0.0980529
Gm40085	6.82011	1.25166	0.460334	2.71903	0.00654737	0.0983202
Mfsd7a	391.341	-0.29249	0.107579	-2.71885	0.00655099	0.0983202
AB124611	27.601	-1.0883	0.400583	-2.7168	0.00659156	0.0988456
Mcm8	161.17	0.332191	0.122301	2.71616	0.00660431	0.0989535
Zfp1	147.979	-0.26142	0.0962618	-2.71571	0.00661331	0.099005
Chfr	1690.82	0.154651	0.0569653	2.71483	0.00663092	0.0990588
Exoc2	699.679	-0.209122	0.0770684	-2.71347	0.00665835	0.0990588
Gsg1l	35.9365	-0.439853	0.162094	-2.71357	0.0066563	0.0990588
Klhl29	132.711	-0.2903	0.106991	-2.71331	0.00666142	0.0990588
Lzic	896.859	-0.168669	0.0621417	-2.71426	0.00664235	0.0990588
Sdc4	7117.06	-0.165992	0.061169	-2.71365	0.00665458	0.0990588
Spns2	403.202	-0.253913	0.0935749	-2.71347	0.00665818	0.0990588
Tdrp	105.362	-0.423494	0.155987	-2.71493	0.00662901	0.0990588
Rcor3	336.827	-0.274147	0.101067	-2.71251	0.00667757	0.099216
Hdac11	1112.73	-0.363058	0.133876	-2.71191	0.00668976	0.0993142
Hmcn1	123.398	-0.555773	0.20502	-2.71082	0.0067117	0.0993645
Junb	2793.22	0.338764	0.124988	2.71036	0.00672106	0.0993645
Prr11	166.218	0.308914	0.113969	2.71051	0.00671789	0.0993645
Prr11_1	166.218	0.308914	0.113969	2.71051	0.00671789	0.0993645
Ung	479.264	0.238716	0.0880701	2.71052	0.00671782	0.0993645
Kif21b	1111.89	-0.480072	0.177149	-2.70999	0.00672849	0.0993918
Gins1	129.489	0.434471	0.160356	2.70941	0.0067403	0.0994837
Eomes	10.8937	-1.04722	0.386551	-2.70913	0.00674594	0.0994845
Gm30877	20.3173	0.608696	0.224736	2.70849	0.00675896	0.0995431
Gm40011	5.83386	1.36996	0.505952	2.70769	0.00677535	0.0995431
Lypd1	20.2553	0.865269	0.319517	2.70805	0.00676795	0.0995431
Oxct1	6948.57	0.280689	0.103655	2.7079	0.006771	0.0995431
Zfp428	115.97	0.42218	0.155926	2.70757	0.00677788	0.0995431
Hif3a	100.745	-0.50082	0.185026	-2.70675	0.00679455	0.0996308
Mpzl2	1191.27	-0.188241	0.0695458	-2.70673	0.00679505	0.0996308
Timm10b	796.245	0.284837	0.105244	2.70645	0.00680068	0.0996314
AW554918	172.591	-0.293876	0.108623	-2.70548	0.00682054	0.0997609
Dusp2	24.4087	-1.29342	0.478125	-2.7052	0.00682634	0.0997609
Gm29417	15.9548	-0.617434	0.228239	-2.70521	0.00682616	0.0997609
Cers4	896.93	-0.224907	0.083157	-2.70461	0.00683852	0.0997751
Psmd12	1435.32	0.168522	0.0623048	2.70479	0.0068347	0.0997751
