# Supplementary material for: Competition between commensal protists shapes gut mucosal immunity in mice
Source: mBio. 2026 May 18;17(6):e00802-26. doi: 10.1128/mbio.00802-26 (PMC13251391; doi:10.1128/mbio.00802-26)
Supplement: Table S3 — Upregulated genes in colon. [file mbio.00802-26-s0010.xlsx]

## Sheet: DEG_COLON
Gene_ID	CoINFECTION-COLON-FEMALE2	CoINFECTION-COLON-FEMALE3	CoINFECTION-COLON-FEMALE4	CoINFECTION-COLON-MALE1	CoINFECTION-COLON-MALE2	CoINFECTION-COLON-MALE3	CoINFECTION-COLON-MALE4	CoINFECTION-COLON-MALE5	CTL-COLON-FEMALE2	CTL-COLON-FEMALE3	CTL-COLON-FEMALE4	CTL-COLON-FEMALE5	CTL-COLON-MALE1	CTL-COLON-MALE2	CTL-COLON-MALE3	CTL-COLON-MALE5	EMU-COLON-FEMALE2	EMU-COLON-FEMALE3	EMU-COLON-MALE1	EMU-COLON-MALE2	EMU-COLON-MALE4	EMU-COLON-MALE5	Tritrich-COLON-FEMALE1	Tritrich-COLON-FEMALE2	Tritrich-COLON-FEMALE3	Tritrich-COLON-FEMALE4	Tritrich-COLON-MALE1	Tritrich-COLON-MALE2	Tritrich-COLON-MALE3	Tritrich-COLON-MALE4	Tritrich-COLON-MALE5
Il5ra	31.3014	34.2807	38.4013	11.1776	11.1189	24.8631	30.579	19.5057	22.3255	19.0939	13.9658	9.00318	10.2292	6.61576	3.20981	3.25847	43.4942	40.5396	23.9492	12.8657	40.5013	34.7764	26.1019	37.4684	43.1715	37.3757	55.9517	8.36529	15.911	28.4434	59.2979
1700066B19Rik	798.37	884.05	588.558	670.827	698.052	894.686	824.571	945.857	512.233	518.851	462.954	465.282	668.039	700.37	647.387	558.198	748.63	988.449	695.227	721.198	918.075	784.309	963.803	1071.58	1213.04	1004.68	1247.55	709.518	830.11	1040.28	1581.05
9030619P08Rik	95.0969	128.915	74.8287	76.7704	81.3671	133.901	92.016	92.2039	17.3535	34.4716	11.0822	16.1106	37.9988	45.6118	33.2166	14.4769	139.016	126.779	90.7901	30.2656	145.407	97.6261	310.702	68.7274	182.004	111.061	209.851	88.3604	92.3444	79.4938	138.795
Adm	245.394	348.436	225.638	212.912	184.931	210.04	172.426	195.108	127.231	155.193	122.364	143.367	176.762	217.601	205.924	160.684	225.633	231.073	191.98	181.739	219.039	242.121	235.482	175.28	239.065	275.68	264.375	212.022	244.794	243.125	216.905
Alox15	60.6609	54.5855	40.4907	41.7858	17.6862	38.3823	38.2556	20.356	17.5947	47.0008	14.8051	7.4519	16.3526	17.6226	7.05481	10.2417	54.3222	66.4846	24.7681	23.1981	28.8917	33.0321	25.8947	28.909	54.4672	33.4667	42.3391	14.7943	18.4206	25.1818	30.4286
Alox5	316.821	349.012	331.451	228.268	258.118	355.174	304.97	258.758	169.563	312.035	185.41	205.052	237.133	220.579	186.791	146.927	302.889	262.511	265.499	246.072	330.318	298.286	240.975	267.871	293.455	362.679	247.19	256.553	219.524	248.917	362.816
Ang4	105132	106074	122462	52737	59861.9	95461.5	51986.5	59875.3	8995.35	43207.9	2404.59	4848.13	23581.1	31582.1	20285.6	1590.55	66553.9	86637.8	48043.2	14203.8	82443.1	63548	135084	89595.7	134637	121126	206778	57214.4	69728.3	79957.7	139880
Arf4	5218.41	5285.98	4911.74	4748.83	4772.86	5658.84	4623.2	4807.55	3683.29	4100.47	3772.53	4115.43	4483.05	4540.65	4562.96	4494.83	4726.35	5152.59	4883.81	4513.99	4948.33	5714.23	6142.66	5023.16	5524.66	5628.6	6014.43	4732.22	5294.81	4740.36	4793.3
Arf4_1	5218.41	5285.98	4911.74	4748.83	4772.86	5658.84	4623.2	4807.55	3683.29	4100.47	3772.53	4115.43	4483.05	4540.65	4562.96	4494.83	4726.35	5152.59	4883.81	4513.99	4948.33	5714.23	6142.66	5023.16	5524.66	5628.6	6014.43	4732.22	5294.81	4740.36	4793.3
Arfip2	2145.97	2552.34	1928.82	2541.84	2345.6	2423.76	2594.61	2525.94	1834.82	1988.7	1923.79	2089.1	2295.62	2135.88	2020.5	2172.28	2420.64	2921	2851.72	2618.88	2684.84	2426.8	2207.82	2580.59	2615.6	2440.51	2556.22	1978.05	2484.4	2271.8	2727.85
Asns	1599.1	1587.03	1383.1	1402.32	1304.68	1645.35	1307.28	1481.11	915.518	1015.84	904.706	1126.47	1234.91	1318.79	1193.67	1087.29	1412.68	1352.63	1407.01	1144.54	1646.04	1701.52	1584.58	1409.04	1838.9	1540.74	1551.44	1213.66	1348.2	1258.62	1581.68
Atg4c	591.304	492.971	493.413	679.965	651.112	631.54	571.302	603.35	445.52	533.284	511.553	448.399	517.63	536.825	551.644	552.344	548.106	544.886	625.239	638.702	677.259	613.641	596.647	505.623	609.521	608.747	625.772	569.502	585.489	635.602	765.875
Atp12a	524.119	356.484	158.863	87.5612	185.461	406.218	136.884	258.018	84.754	77.9941	67.7353	74.8655	95.155	199.01	129.186	176.083	537.459	548.355	535.774	109.641	525.099	608.534	623.856	90.0498	308.046	209.608	177.569	172.936	138.297	147.18	119.058
Bhlha15	647.175	793.935	495.524	436.626	393.46	689.649	423.729	608.639	176.017	206.203	125.7	75.4131	246.954	306.633	208.755	134.066	439.857	519.322	402.948	341.86	646.63	674.229	358.014	183.224	381.962	250.922	382.618	373.046	237.816	373.787	187.08
Bhlhe41	89.7675	84.7808	143.686	65.8483	70.7105	96.7449	54.4425	70.6653	67.8055	72.3773	42.1932	32.5784	27.2562	54.7276	26.4039	34.4658	82.2707	67.9076	53.6555	58.3905	89.7593	73.891	75.958	65.9388	68.1834	49.3338	54.7525	46.5412	56.811	50.097	65.6128
Cacna1s	49.5838	39.4977	98.4697	35.1231	24.9534	36.0107	27.4475	39.2646	37.6624	29.8445	14.6947	6.21521	13.1008	31.3626	12.6522	8.03955	43.8657	69.0206	29.561	7.28649	55.5056	54.71	77.4132	88.765	65.6437	38.0263	80.9788	26.8451	35.774	44.8038	81.0461
Capn9	2167.99	2398.08	2104.99	1365.95	1299.26	2000.39	1306.76	1565.02	620.679	1317.87	616.704	764.216	911.056	954.333	761.394	655.781	1785.66	1818.24	1487.72	840.139	1688.76	1717.28	1775.5	1311.11	1980.69	2044.16	1322.43	916.414	852.626	890.244	1119.59
Cars	795.138	740.572	640.138	742.297	700.574	846.806	735.765	804.205	513.378	566.125	542.573	569.91	665.411	656.993	629.128	569.756	697.224	752.763	756.274	670.47	820.033	1115.87	720.442	742.231	786.754	669.425	717.302	694.388	697.58	656.706	779.856
Cbln3	134.016	180.235	119.897	88.1506	104.536	127.799	88.5941	89.1839	54.1011	89.3847	60.5314	78.0322	82.5586	92.0187	66.3556	66.624	116.479	122.793	120.568	69.1051	87.5671	124.998	121.232	149.365	155.024	149.585	127.284	81.4256	110.632	102.912	146.239
Ccl8	261.934	261.697	362.288	218.887	175.739	235.073	218.658	125.605	43.5584	109.591	40.1239	31.7833	76.8331	91.8947	81.2224	42.7388	214.224	384.871	86.1549	100.125	212.108	149.555	224.622	288.924	358.114	241.747	540.437	108.236	254.509	315.374	442.143
Ccr1	163.961	168.877	162.153	171.202	152.479	164.618	162.529	162.704	118.236	93.297	97.2938	82.553	141.27	133.327	126.637	116.418	165.89	187.722	147.499	198.797	151.768	148.216	161.722	254.925	218.983	131.255	459.07	211.219	246.529	303.888	288.706
Ccr10	164.083	123.722	233.257	127.029	92.8512	131.519	151.495	162.733	70.5189	88.5791	35.8471	39.131	53.6949	79.614	45.5356	42.5698	112.797	161.224	112.033	100.582	168.466	157.613	161.228	154.359	153.598	93.3622	184.231	71.0478	99.3103	94.003	99.2791
Cct7	5714	5853.09	6052.68	5309.1	5395.79	5614.25	4893.56	5672.33	4755.16	4634.11	4430.13	4573.46	5668.07	5535.37	5389.5	4741.45	5121.45	5679.93	5689.34	5673.83	5969.49	6202.21	6572.45	5435.17	6192.96	5714.48	5615.98	5361.08	5968.99	5927.1	6248.01
Cd14	843.557	742.251	817.972	682.088	736.961	777.045	762.91	855.837	487.18	598.879	479.871	570.181	641.572	697.06	691.76	575.921	854.856	968.631	682.265	621.65	733.461	777.011	1086.6	1158.2	1159.71	1218.46	1099.09	612.617	863.305	886.969	1321.13
Cd177	9500.64	10617.3	9167.16	6560	5770.74	7218.99	7926.5	7197.99	3049.99	5896.41	3002.29	3877.66	4463.64	4605.07	4352.45	4258.94	7774.09	7205.58	8476.77	5270.33	7883.34	7145.15	7745.39	8691.54	10491.8	12297.2	8129.26	4467.03	6095.24	5873.28	10214.6
Cdc45	142.929	112.934	99.0693	128.052	112.621	151.844	113.673	121.991	78.1627	83.5395	83.6101	98.6033	104.931	106.39	106.965	77.3675	138.058	161.788	123.803	99.8259	124.01	106.16	120.328	92.1312	139.455	118.718	125.423	117.061	97.9409	97.7993	132.308
Cdk2ap1	1722.59	1786.37	1942.61	1713.57	1857.78	1987.75	1701.98	1860.04	1543.63	1438.96	1504.25	1578.33	1483.74	1721.1	1657.34	1657.75	1722.27	1919.96	1801.45	1752.95	1824.07	2025.85	2165.46	2028.71	2068.46	1939.92	2341.94	1751.26	2108.2	2139.05	2385.28
Chac1	82.9132	84.3325	71.5838	82.9972	62.9308	106.57	76.6494	93.1352	34.7938	40.7603	14.7122	34.7024	70.9965	53.1142	57.2392	37.7548	76.4463	67.8855	70.7462	46.0459	113.152	77.8977	69.3443	74.6912	95.0378	64.5662	152.929	55.5928	54.0111	56.7519	73.8513
Chrm3	625.203	708.22	532.97	433.959	412.059	750.421	472.946	446.293	221.332	429.239	213.57	230.987	309.085	276.849	216.008	183.162	599.688	618.373	434.895	216.557	714.318	400.686	393.156	369.521	607.814	605.724	373.99	287.87	258.192	336.116	340.635
Clca1	746533	777365	709821	503206	467648	657723	501269	519637	100664	388021	79458	116063	181806	244789	145323	97013.9	575905	600933	463802	195075	636180	525531	451938	406329	682769	810467	614518	266285	296715	320292	641985
Clca2	187.84	220.213	123.928	118.104	108.479	180.814	115.137	126.586	14.4179	71.627	13.5238	21.7938	36.1071	68.5591	29.0001	17.8069	92.168	126.987	103.681	34.3693	180.921	114.1	94.249	109.441	154.606	140.254	308.517	77.7181	138.347	118.516	188.711
Clca3a2	218.605	131.741	105.933	234.037	227.46	195.758	267.707	275.24	87.6344	157.929	108.638	142.566	118.175	147.804	121.327	103.682	224.214	178.173	249.05	159.048	267.05	131.269	163.126	92.3562	204.711	158.39	185.833	152.341	131.725	157.505	149.927
Clec4a3	69.3854	49.2883	79.7081	58.4444	48.7408	70.1957	55.1259	45.0479	38.3564	48.3004	40.3695	26.9201	28.7454	41.2962	20.3153	29.783	85.5965	113.407	31.13	37.9688	60.7278	50.6473	50.2664	63.8727	80.3243	33.739	95.468	46.1186	50.7287	60.2682	66.5246
Clptm1l	3691.61	3770.54	3603.35	3236.94	3386.16	3759.85	3199.9	3514.98	2755.47	3055.15	2792.34	2955.73	3267.02	3196.31	3254.59	3155.68	3436.41	3857.72	3237.7	3036.26	3566.75	3708.15	3795.57	3683.54	3881.21	3442.48	3630.95	3338.71	3529.82	3312.03	3530.28
Cmtm7	387.893	389.52	391.039	292.124	312.073	363.709	316.922	298.181	352.652	252.762	215.573	195.499	221.204	249.932	219.805	232.661	387.321	491.762	311.583	243.672	363.868	304.021	615.544	337.843	410.015	376.505	320.39	317.166	232.198	293.046	380.371
Creld2	2330.1	1787	2440.09	2089.97	2127.52	2447.54	1693.17	2461.92	1105.65	1015.79	800.519	811.35	1639.14	1671.26	1430.2	1172.23	1753.82	2004.79	2102.41	1708.31	3399.12	2938.13	2666.35	1499.84	2236.28	1634.62	1916.62	1912.21	1657.81	1962.9	2061.78
D730005E14Rik	262.107	202.714	172.067	105.154	162.354	172.67	192.69	193.078	139.351	124.663	133.033	102.023	142.105	118.528	117.015	122.023	259.066	324.787	128.98	98.195	197.394	165.774	167.234	149.367	228.634	156.532	260.484	157.672	118.472	138.113	200.383
Dapk2	738.337	759.251	675.367	522.154	643.889	642.706	610.565	691.118	497.322	489.15	388.766	453.506	573.265	575.872	661.699	572.669	639.482	646.476	571.14	557.453	656.997	1029.99	799.901	693.119	743.057	658.097	856.853	617.834	661.197	647.867	847.34
Ddias	120.597	120.573	82.2538	148.238	126.706	132.726	138.593	139.725	73.6007	90.7612	92.6301	121.142	91.5494	108.77	89.1139	85.3116	121.637	104.559	149.814	105.243	129.794	140.237	116.314	88.0511	143.664	106.812	155.618	117.848	113.439	96.1293	125.861
Ddost	6568.69	7241.11	6102.09	6096.16	6064.03	6260.08	5911.56	5942.2	4355.51	5184.23	4215.18	4663.07	5087.25	5589.66	5250.15	5233.48	5998.01	6158.49	6048.98	5467.32	6814.15	6426.18	7393.11	6306.63	7160.9	7263.48	6723.94	5812.24	5995.15	6649.75	8699.47
Dennd11	3776.54	4444.96	2717.31	2864.54	2476.93	3945.05	3059.15	3610.32	1501.36	2397.79	1378.01	1635.28	1793.45	2072.08	1662.79	1737.68	3478.3	3185.89	3735.6	2095.12	4085.91	3469.62	2249.26	2218.53	3446.55	2230.53	3645.67	1964.82	2514.03	2028.99	1968.87
Derl3	170.133	179.803	331.877	169.968	121.584	131.872	138.068	155.213	65.9159	88.537	43.2392	35.1703	52.7724	86.1631	52.8083	38.3086	187.205	191.664	133.989	67.1084	243.019	153.637	195.89	131.907	195.172	144.915	142.966	98.0367	93.2056	89.3859	115.199
Dkkl1	41.0365	96.0837	40.5865	23.1234	31.0799	32.3089	35.8219	28.4923	17.3104	26.4354	13.9555	10.5406	15.5024	21.9653	19.4135	14.5903	54.3077	61.1496	43.2264	23.1881	46.7784	59.5009	73.2135	24.7928	83.3776	48.9551	68.1588	24.3519	25.2415	21.3692	38.0883
Dnajb11	5448.34	5118.97	5176.68	4832.71	5017.87	5553.63	4864.96	5413.4	3587.99	3452.32	3039.38	3373.88	4809.22	4705.62	4692.89	4239.98	4453.95	4749.37	4841.49	4558.77	6051.21	5978.94	5629.78	5065.77	5695.24	4365.26	5733.89	4905.96	5459.46	5311.15	6462.01
Dnajc3	5606.19	4934.28	4582.65	5539.84	5422.21	5903.29	5337.76	6130.09	3839.56	3853.78	3490.29	3702.48	4853.45	5047.36	4397.33	4431.57	4736.4	4752.91	5647.54	5191.48	6722.88	6545.79	5394.41	4765.71	5545.74	4555.07	6594.57	5072.32	5318.15	5685.71	5482.83
Dynll1	4115.41	4208.15	4611.36	3850.31	4010.73	4688.29	3771.7	4212.14	2806.06	3034.61	2674.2	3058.86	3477.63	3744.94	3836.74	3649.19	3731.25	4524.51	4515.23	4100.08	4587.04	5282.94	6130.79	4582.86	5096.93	4678.79	6746.85	4210.38	4944.57	5062.41	6034.95
Eaf2	98.1815	106.643	182.327	57.9974	51.4086	60.9063	78.3427	67.8264	38.1146	44.5815	18.8546	14.6876	18.5189	30.4503	34.2662	24.0122	94.5784	121.865	33.1906	28.6599	72.1219	71.3129	142.252	165.519	164.284	105.9	195.556	35.325	88.9314	72.9656	176.919
Edem1	6046.4	5606.17	6105.99	5731.57	5545.91	5880.04	5488.8	5696.95	4111.56	4755.47	4053.34	3960.75	4607.7	4913.18	4517.54	4407.39	5210.59	5390.28	5458.63	4959.96	6555.33	6088.78	6369.36	4644.56	6093.77	4715.1	5594.03	5199.56	4737.75	5159.89	4611.55
Edem2	2021.76	2053.15	2280.14	1747.53	1693.39	1993.62	1735.7	1676.05	1283.29	1449.02	1159.66	1324.56	1467.56	1570.14	1468.59	1272.61	1740.67	2084.52	1804.53	1571.76	1936.19	1687.45	2273.8	2043.39	2217.6	1851.19	2288.63	1774.34	1981.22	1864.11	2514.81
Erp44	3032.05	2833.12	2922.28	2816.22	2844.72	3281.22	2733.06	2660.27	2200.21	2357.04	1978.03	2112.45	2555.08	2714.91	2660.83	2484.16	2744.86	2713.78	2779.08	2644.79	2857.18	3029.81	3338.84	3005.89	2948.42	3022.03	3430.33	2959.61	3031.57	3031.17	3194.81
Faap24	215.344	219.345	185.288	195.063	191.659	187.338	207.175	220.569	196.918	158.347	151.64	163.609	168.112	186.703	174.672	150.996	189.233	206.048	184.486	170.873	214.848	239.182	210.406	210.126	234.36	244.33	230.589	218.305	215.172	217.014	244.953
Fam174b	2625.25	2673.67	2723.41	2954.25	2901.52	3387.75	2895.26	3181.6	2229.84	2548.78	2083.8	2324.28	2719.34	2553.37	2525.03	2933.83	2640.32	2990.34	3415.07	2960.07	3383.09	3234.13	3541.98	3000.37	3218.64	2861.39	3098.91	2706.55	2793.71	2910.33	3184.98
Fcgr1	65.762	39.3994	76.4509	65.0682	61.8041	80.7975	80.3458	57.8299	58.6534	52.5275	61.5089	39.0675	59.5678	46.0927	39.065	46.5697	71.7639	92.7139	64.0517	81.2127	86.5785	81.5285	76.0095	76.6774	61.1854	36.849	77.6652	62.845	59.2368	93.2929	66.3439
Fcgr4	68.4245	67.4102	81.7185	57.9518	86.0361	55.7126	69.3198	65.6946	45.7507	37.6198	27.6179	21.3891	36.6356	55.2014	47.8384	32.946	72.7327	107.244	42.9317	38.7661	83.6402	78.8809	81.9364	60.7518	71.1422	61.1633	86.3666	58.6497	80.1466	90.4985	71.4814
Fhl2	1607.64	1369.27	1540.63	1062.81	1062.67	1397.01	1077.96	1166.33	612.2	902.454	535.257	678.639	883.833	902.986	736.81	604.943	1079.06	1178.39	920.722	798.076	1186.94	1395.02	1301.44	1084.88	1232.67	1128.14	1668.41	997.339	1258.31	1099.26	1093.35
Fkbp11	427.306	457.547	408.652	305.487	287.666	390.816	301.164	337.355	144.649	219.517	146.686	147.927	267.866	284.513	236.582	209.928	333.888	433.44	315.517	255.746	312.801	331.303	604.697	449.458	680.587	420.239	817.942	300.231	414.707	477.443	847.458
Foxa3	1682.19	2171.63	2130.78	1791.11	1727.94	1957.91	1714.26	1718.38	1209.29	1713.69	1483.58	1524.93	1276.45	1423.67	1411.71	1606.95	1665.68	1769.69	1716.29	1744.03	2008.62	2071.43	2015.21	1874.17	1991.15	1986.22	2808.28	1502.69	2234.47	1826.25	1986.73
Frmd3	170.591	130.891	122.741	140.16	141.717	158.162	142.028	157.051	52.6914	73.2499	36.1166	61.8725	68.3625	109.434	85.1969	46.5834	121.456	101.951	117.521	71.5207	125.625	80.2489	163.471	146.196	184.928	173.279	228.134	115.419	127.651	128.797	183.531
Glipr1	433.887	394.666	620.209	282.302	310.779	339.784	280.38	339.796	215.844	287.829	181.077	141.615	198.029	263.988	200.346	182.448	450.426	573.606	278.887	239.764	420.45	400.829	411.918	540.666	583.738	459.379	649.781	249.903	372.736	385.407	553.359
Gm14137	236.529	247.713	221.403	171.219	99.6397	200.563	134.231	91.1516	60.4981	111.331	72.5004	84.3112	79.682	90.1665	82.2832	60.2134	140.723	156.344	175.325	140.617	150.008	166.728	76.0668	104.558	152.466	105.912	168.534	96.8582	89.7258	108.95	127.246
Gm33901	373.491	365.501	274.807	123.015	119.832	219.165	112.246	174.501	47.6189	148.936	34.9334	62.2669	73.9901	97.3341	66.7407	87.5531	252.635	240.29	140.664	63.0132	226.364	189.154	148.365	158.344	278.829	171.761	417.69	90.6052	141.125	99.1237	176.442
Gmppb	1959.44	1776.07	1767.78	1449.68	1519.1	1922.2	1491.07	1703	1253.45	1200.51	1035.12	1129.12	1416.51	1553.64	1532.62	1248.27	1566.68	1657.87	1512.96	1309.67	1817.83	2038.47	2131.54	2141.04	2239.84	1885.5	2744.79	1673.41	1978.49	2122.75	2913.31
Gnl3	696.021	730.934	595.46	629.4	651.878	710.692	586.618	743.849	512.921	467.934	502.709	552.127	567.704	622.6	494.431	552.557	572.562	638.976	614.084	628.312	719.294	974.075	657.975	730.076	790.551	687.282	1083.64	607.726	792.714	751.702	951.266
Gpr15	52.9617	22.508	77.1993	39.031	34.9063	45.8687	41.9933	42.1493	27.4879	29.0065	14.6942	14.2135	13.1391	18.6461	15.8518	11.2422	44.739	53.058	24.4369	26.6648	60.6688	31.5068	34.2299	68.7121	53.2252	31.1004	72.5795	17.5112	34.8453	32.0998	44.1967
Gpx2	14724.9	14061	12448	9935.33	10214.7	11683.5	8967.86	8999.42	4588.66	6760.51	4630.14	5853.16	9197.92	9374.64	8231.4	5149.2	9538.24	12389.7	8316.45	6218.11	10663.5	12693.3	15940.7	8350.26	14053.9	10084.4	11851.1	10833.4	10081.1	9838.74	10220.7
Grp	356.386	430.041	524.931	231.775	212.451	391.942	172.888	274.267	138.303	318.945	113.094	152.79	134.329	138.003	139.519	125.565	250.107	353.165	293.867	167.404	249.226	249.559	439.164	606.177	479.518	577.607	716.688	239.395	546.931	460.698	823.441
Grpr	200.703	196.996	111.462	131.137	100.682	144.637	221.863	220.538	50.4051	110.543	47.7386	50.6105	66.6363	78.4565	43.2889	57.0078	173.352	144.303	155.915	70.3035	209.75	168.616	63.162	99.5811	183.557	134.73	181.553	55.6331	104.535	66.3404	108.36
Gsdmc2	37818.7	37214.4	38478.6	22074.5	14065.2	31162.8	17068.8	11602.8	4826.73	17653.4	3455.36	4763	7118.96	8784.22	6259.74	3635.65	19163.7	21366.8	11291.5	5176.84	26783.6	19625.2	24308.7	35933.1	33810.7	33441.4	67930.2	13153.6	31361	31578.5	60205.7
Gsdmc4	40967	42127	39931.8	21523.4	15532.8	34059.8	18923.9	14212.9	5564.8	18692.2	3692.83	5677.95	7939.04	10491	8216.92	5011.31	22223	23996.9	13090.6	6075.98	28309.2	23183.4	28765.1	35971.4	35449.9	33934.5	72257.3	15302	34037	30504.6	52793.4
Gsdmcl-ps	242.655	146.257	240.299	76.0381	55.8815	161.471	65.7182	55.8755	18.3208	75.2564	10.1067	16.8884	24.2869	35.3578	20.1005	13.6529	117.449	122.48	30.3299	10.9074	97.201	158.502	119.691	161.327	132.235	122.14	468.422	58.7024	153.32	93.0766	174.427
Herpud1	3542.4	3786.63	3794.45	4191.16	3418.68	4222.24	3352.59	3523.82	2657.48	3022.77	2536.65	2899.23	3230.82	3195.78	3124.71	3126.4	3483.45	3911.43	4723.12	3531.59	4811.22	4423.16	4191.87	3878.65	4045.83	4229.67	4585.88	3458.31	3764.11	3966.43	3940.43
Hsp90b1	26266.1	23332.3	27089.9	22905.2	25204.6	25311.9	22982.8	28301.9	16965	15680.9	13961.5	14122.9	23029.4	23659.1	20440.8	18377.4	21490.4	22051.6	22956.3	21633.5	34464.5	33205.3	27545.2	17719.3	23896.1	18880.8	22972.7	24348.3	19938.4	21514.7	21413.9
Hspa5	27637.8	24109.5	22883.5	32431	30768.4	34141.1	26987	33711.5	16378.6	13726.9	13809.2	14682.9	27167.2	26770	22043.8	19760.9	22202.2	22807.3	33310	30275	45460.9	47173	30416.1	24060.4	32045.9	24584.9	40945.5	29275.8	29118.7	36531.1	43007.4
Ifrd2	1364.45	1187	1191.36	1129.63	1062.63	1281.9	1088.03	1236.11	864.781	916.412	853.483	958.086	1083.55	1082.18	1019.63	968.53	1004.83	1197.31	1103.71	1054.4	1220.03	1412.55	1520.99	1183.06	1347.09	1232.84	1214.03	1127.75	1108.96	1183.39	1215.67
Igha_1	7278.05	6935.13	13744.9	3958.33	3851.17	5831.05	4483.97	4053.71	1712.4	4945.92	1013.17	1088.03	1517.52	2015.78	1566.84	1177.39	4950.94	6426.96	3870.58	2752.1	6165.37	5735.01	7160.92	3463.92	5229.93	4101.88	4734.31	3228.06	3305.19	3760.47	3886.87
Ikbke	948.419	843.639	788.267	903.818	851.809	1070.98	862.468	915.388	692.894	760.818	755.508	604.742	696.93	801.694	612.131	623.215	903.873	916.679	833.778	784.514	1026.28	881.569	672.433	828.41	898.376	818.182	805.446	722.985	850.265	777.539	798.756
Irf4	399.544	360.439	585.235	226.393	228.908	306.484	348.905	274.398	295.338	294.774	211.834	88.7029	81.5514	133.178	90.5704	89.8937	435.152	366.154	256.311	207.274	457.598	317.635	252.045	197.153	326.906	205.977	315.141	175.262	202.089	171.469	193.9
Jchain	32185.7	26443.8	49125.6	18179.4	18560.2	28280.5	22366.4	20834	9595.12	17696.8	6305.79	6165.6	8214.86	10965.3	8888.08	7266.8	26466.7	34290.4	19635.8	15302.7	31580.2	29215.3	35913.2	31369.8	38863.8	23773.1	53723.8	17310	28500.1	25932.4	35916.7
Kcnk6	3199.62	3519.78	2788.89	2974.73	2871.91	3350.17	3549.02	3740.91	2223.42	2672.08	2193.28	2230.65	2486.06	2448.11	2358.23	2783.1	2978.23	3055.57	3026.62	2565.28	3556.49	3084.54	2608.16	2653.74	3344.7	2941.47	2981.26	2382.79	2440.87	2323.16	2764.28
Kirrel3os	78.9317	53.0004	61.6736	58.7037	50.3181	86.225	61.3658	78.7679	12.3468	40.3466	5.42094	9.87788	27.9995	19.9579	7.81605	4.30544	88.5029	71.529	44.1981	10.2995	98.879	34.3822	66.5365	34.405	57.7365	36.0595	56.5976	21.6154	22.0403	22.2363	31.0886
Kmt5a	4570.31	4704.57	4348.75	4544.39	4497.98	4873.79	4520.55	4667.15	3893.78	3992.48	3975.08	4296.93	4046.94	4094.64	4319.46	4411	4401.87	4760.85	4776.69	4391.05	4782.27	4570.53	4577.85	5023.02	4685.88	4770.94	5367.14	4192.21	5013.31	4783.47	5458.84
Krt18	18201.7	19012.6	17693.9	13881.4	15275.9	19650.6	13848	15039.9	10647.3	11826.8	10382.3	11518	12690.5	14384.7	13806.8	12150.9	14512.2	15960.2	14546.8	11679.8	16623.3	31865.9	19851.7	15740.3	19769.1	19356.1	18632.5	14596.7	14293.9	15941.2	22846.4
Kti12	573.565	500.36	614.931	564.967	607.361	610.517	515.552	633.322	502.669	477.363	361.382	497.425	438.196	569.54	506.719	526.965	517.414	576.624	572.699	506.501	638.795	699.24	765.926	562.674	558.701	612.244	688.143	601.215	585.411	591.189	633.753
Ldah	1535.03	1340.02	1470.13	1513.57	1520.63	1598.62	1636.65	1706.51	1148.92	1370.33	1285.73	1367.01	1444.47	1377.46	1412.03	1337.21	1639.36	1687.37	1688.36	1471.32	1808.34	1430.48	1316.46	1368.47	1513.62	1573.09	1460.04	1468.96	1478.01	1363.14	1522.37
Lgals12	1080.05	1188.58	859.745	847.825	796.503	1027.47	896.485	825.921	659.362	848.203	656.522	795.841	620.19	619.13	593.398	637.999	1113.69	1120	892.762	694.856	1182.09	779.58	892.271	918.133	976.311	971.24	1299.99	568.13	825.691	710.898	943.623
Lman1	2952.38	2978.98	2280.21	2971.87	2971.27	2844.99	3089.86	2922	2184.84	2441.93	2183.42	2197.47	2643.69	2888.12	2358.8	2490.24	2841.36	2688.96	3306.03	2817.58	3494.39	3345.76	2598.53	2410.23	2983.77	2612.22	3011.03	2620.94	2513.17	2660.91	2620.82
Ly6c2	351.073	526.007	645.372	162.949	171.785	237.467	202.55	220.65	133.158	168.127	99.5073	79.0813	72.6701	102.474	67.5122	44.8997	342.114	436.479	139.719	131.358	363.468	251.673	428.257	197.773	415.22	345.308	293.738	132.969	180.41	186.985	303.753
Manf	6521.76	5784.92	7095.27	5271.74	5822.16	7248.52	4855.22	5743.99	3218.88	3094.66	2209.69	2449.22	5462.34	4888.14	5026.82	3824.15	4599.51	5019.54	5410.83	4866.84	7149.15	7077.72	9141.06	5964.39	7296.02	5131.36	9243.48	6212.34	6757.78	7284.8	11364.7
Mgat2	1527.88	1739.23	1385.37	1776.89	1684.61	1870.36	1656.23	1631.98	1469.1	1403.35	1176.9	1228.81	1397.23	1593.56	1353.47	1599.42	1509.83	1681.62	1826.33	1656.99	2013.67	2267.94	1915.32	2130.04	1903.8	1712.3	2489.41	1802.95	1980.95	2160.39	2170.65
Mgl2_1	76.932	67.4635	88.7695	62.9956	47.9506	50.7926	43.7988	42.1562	39.3708	65.8431	37.7021	41.8238	39.5613	32.4619	26.5032	33.7388	56.8691	81.3072	44.6365	54.5274	73.9456	68.6264	53.3355	45.8107	55.9599	58.8038	80.4824	42.2083	57.4958	69.1235	65.0264
Miga1	988.929	1217.56	933.337	956.176	769.24	1123.64	948.913	886.314	572.384	769.568	567.489	587.528	617.954	685.792	577.334	571.384	906.97	777.035	891.253	688.078	1054.17	638.709	826.585	607.423	824.817	699.414	962.127	694.137	807.45	659.762	638.774
Mon1a	1473.35	1666.66	1370.27	1667.23	1580.66	1714.46	1521.62	1519.79	1208.11	1299.79	1310.58	1268.78	1393.43	1444	1419.74	1325.55	1436.44	1624.94	1462.45	1429.82	1480.88	1628.13	1540.39	1548.8	1559.01	1501.55	1571.37	1464.18	1493.96	1617.56	1292.6
Mptx1	202209	258172	138147	81352.7	128197	214722	85297.1	181355	13702.1	84705.3	579.508	5965.44	27282.3	47369.7	30891.8	1273.45	203391	264894	176355	35930.7	167048	138199	804819	307825	561031	320425	715223	100751	82182.7	307699	406964
Ms4a4a	105.295	106.608	136.464	80.841	98.2525	121.181	91.1547	76.496	53.0202	70.5234	57.1721	37.5147	50.1042	71.1927	59.779	53.0599	100.737	121.107	68.9784	90.8263	98.5822	143.985	109.207	75.6959	83.7353	42.7542	61.1004	67.8582	64.4667	76.7643	52.6139
Ms4a6d	95.7677	101.153	93.8465	85.9592	82.9785	87.5923	80.2804	75.4947	64.9854	38.4059	57.0469	44.5291	37.5966	54.1629	58.3931	38.5652	76.4553	143.099	57.255	70.2712	82.7993	108.543	78.8341	89.6319	104.878	79.5951	166.845	56.6054	86.2442	106.083	93.5722
Mthfd2	617.142	669.216	577.539	585.166	525.626	667.825	541.961	615.942	466.882	371.119	430.791	333.458	478.12	449.354	435.947	440.453	555.63	567.337	550.057	500.024	638.536	635.626	538.183	520.081	674.276	452.975	630.892	497.752	517.997	528.218	571.803
Muc13	43078.1	37288.7	43377.3	42143.4	43333.6	43034.3	36901.5	36303.4	27799.2	32631.3	28902.4	30641.8	34436.1	34794.4	35002.3	32840.9	39682.5	40066.9	36843.8	38903.9	41780.4	48469.9	39259.4	31565.2	36827.9	42307.3	30621.5	40696.1	38080.4	40806.9	35533.3
Mx1	306.59	225.153	220.041	338.375	222.269	339.179	340.568	351.876	109.064	142.688	122.089	68.3597	105.983	135.313	89.7238	80.2905	233.928	272.943	262.116	128.488	357.061	181.576	172.394	195.178	301.465	267.137	579.041	157.634	329.286	209.445	232.245
Mzb1	1036.15	1125.37	1745.35	469.782	434.539	636.683	591.335	440.635	354.828	359.302	191.095	113.396	198.284	253.1	210.143	112.818	668.033	990.935	448.293	235.387	932.358	761.522	1058.74	1136.89	1256.86	916.927	1704.75	371.357	610.622	631.543	1003.3
Nccrp1	167.323	216.265	178.862	86.2535	69.6929	108.733	72.1193	63.2463	25.7057	69.3317	17.2276	26.852	26.4172	46.0984	24.2981	16.7018	121.409	118.612	70.0747	22.7671	83.3536	186.455	160.66	36.2679	116.562	78.0193	61.7281	35.3252	38.1086	34.3027	46.9342
Nfil3	971.295	731.437	951.532	913.848	782.028	844.933	914.718	914.174	461.355	522.206	433.729	362.221	635.291	660.714	623.112	480.553	686.797	725.329	631.758	643.986	872.284	625.16	771.949	591.642	811.428	808.217	1263.11	722.095	1041.48	788.201	1140.99
Nfkbiz	3026.39	3180.78	2356.77	2168.44	1673.51	1992.93	2276.92	2011.93	839.16	1359.86	940.696	1015	863.663	1093.16	703.933	637.117	2021.48	1555.77	1514.02	1295.38	1700.82	1377.93	1138.2	1124.99	1524.49	1729.68	2705.65	1269.73	2142.55	1336.81	1185.23
Nipal2	1355.96	1409.16	1272.26	1165.34	1145.55	1309.69	1153.81	1158.8	810.697	1032.31	879.495	1062.7	939.662	1072.9	1001.13	1047.09	1300.45	1410.43	1145.17	989.062	1260.47	1280.68	1319.75	1532.35	1470.02	1584.65	1691.11	1037.44	1221.46	1103.08	1551.79
Nox1	904.522	1035.7	377.292	490.544	506.74	640.43	750.554	846.933	196.135	429.659	154.247	324.117	344.331	475.694	375.919	329.227	808.108	732.023	640.56	323.662	689.092	911.72	506.387	646.332	1198.11	1008.84	1355.67	418.307	619.681	612.63	933.266
Noxa1	1200.31	1203.94	962.872	1114.13	1054.71	1343.1	1193.75	1209.03	815.742	883.026	854.612	939.952	1042.22	931.998	947.896	910.836	1133.98	1286.8	1094.82	1183.29	1209.66	1232.07	1014.69	1041.98	1224.56	1391.5	995.999	924.899	1096.27	898.67	1315.29
Nt5e	2463.99	2128.48	1599.32	1390.03	1437.3	2351.48	914.134	1482.88	958.032	1190.18	641.319	779.821	1047.17	1388.08	1289.31	1195.35	2265.43	2031.75	1879.05	878.903	2074.84	1829.08	2396.96	2197.69	3388.78	2763.51	3111.61	1764.27	1124.62	2132.9	2094.57
Nucb2	710.965	669.503	511.446	523.34	569.848	603.94	495.061	465.118	341.073	329.739	325.272	314.893	476.434	474.543	399.326	314.546	549.841	618.195	503.147	361.373	607.913	661.391	626.71	397.942	644.596	481.441	580.003	472.3	380.955	450.912	548.296
Nxpe5	49.5344	62.9036	47.2461	56.0509	33.816	52.0493	62.7713	36.6246	28.3605	41.6419	27.8968	23.738	49.2384	41.7676	33.8546	28.8027	75.2804	76.9791	33.1407	44.8973	64.4833	71.9135	45.1911	46.013	60.3682	45.0389	51.6517	31.4242	42.8218	50.5644	47.0438
Pdia3	21461	21011.8	19672.5	20005.6	20604.5	21367.4	18663.4	20429.5	14586.7	15112.3	13394.6	14288	18640.2	19622	18388	17926.7	18692.9	20045.5	20159	18448.8	23379.2	23238.7	23645.6	20897	23063.1	21294.5	28831	21070	21955.9	23074.4	30401.5
Pdia4	5705.1	5433.34	5264.79	6155.59	6240.75	6166.58	5504.27	6592.45	3812.49	3503.98	3195.6	3369.05	5312.07	5363.86	4443.71	4009.86	4948.98	4628.48	5955.62	5533.45	8755.14	8127.5	5544.52	4122.43	5924.99	4876.3	4732.47	5166.83	4562.25	5320.63	5725.42
Pdia6	11733.4	11680.8	11195.3	9703.01	10053.4	11040.3	9864.38	11278.5	6551.81	7328.36	5915.05	6425.42	9450.92	9169.81	8525.23	7609.57	9684.33	10961.1	9530.81	8936.16	12374	11715.7	12311.3	9280.17	12898.8	10864.2	11980.6	9113.61	10227.1	10391.9	17122.6
Pgs1	1120.26	1045.5	1069.23	1176.77	1133.2	1114.08	1086.89	1126.3	870.309	810.726	800.684	877.464	929.703	1001.35	984.959	1022.42	1016.14	1223.73	1134.48	1144.22	1209.1	1412.12	1174.18	953.102	961.265	916.21	1023.24	1104.79	1182.53	1104.06	989.365
Pla2g7	390.851	365.087	472.985	342.012	401.568	336.652	334.639	298.487	400.627	310.074	311.582	236.298	303.312	314.326	266.771	272.736	444.931	450.019	305.873	353.887	389.64	405.805	377.168	352.801	399.642	344.476	342.798	314.115	327.735	329.496	345.349
Prss16	36.7335	22.5064	34.3148	13.0095	22.9414	29.9115	16.4316	29.4069	11.9108	13.3272	22.962	10.6615	14.1538	19.6311	16.9127	17.6668	32.6228	39.601	26.9637	27.8763	19.6259	25.9483	41.7086	23.9	43.4717	21.8872	26.2051	18.5404	15.6804	23.8091	23.1987
Prss53	81.976	89.8325	94.7162	69.826	70.0684	95.3584	74.7036	79.9914	40.2342	60.2475	37.9385	34.022	45.6735	72.8428	54.6822	42.4033	100.603	91.6991	90.5846	56.4025	94.0756	66.8001	111.439	66.2486	119.206	94.8962	81.8623	58.9013	82.4959	66.2911	106.688
Ptk6	404.526	224.386	245.197	327.554	310.614	256.646	225.924	232.493	206.467	188.92	151.639	160.622	264.239	269.636	204.474	160.802	352.423	467.721	200.051	220.186	328.028	389.576	286.217	275.895	342.729	215.255	340.08	382.063	366.74	353.323	269.104
Pycr2	1025.69	1203.21	1132.35	985.022	948.856	1114.59	897.007	956.831	777.403	719.582	588.44	617.456	749.345	785.774	796.948	744.635	783.097	1105.69	891.096	896.698	1059.45	1027.46	1320.98	924.175	1026.68	896.952	1015.3	827.745	872.018	937.141	1154.25
Rab15	5131.53	5473.45	4338.69	4015.82	3788.37	5050.09	4425.63	4550.52	2974.99	3801.87	2669.6	2932.21	3398.95	3334.93	3258.61	3420.79	4422.13	5069.01	4796.96	3450.99	4770.42	4969.85	4222.5	4875.46	6041.97	4675.63	6243.37	3237.16	4721.09	4265.12	4911.62
Rab27a	2173.05	2312.25	2114.54	1706.16	1831.98	2397.93	1855.51	2214.16	1351.88	1547.06	1306.27	1406.34	1679.52	1638.94	1637.45	1580.29	1837	1945.84	1977.65	1647.8	2103.32	2862.18	1991.81	2420.9	2714.54	2245.5	3204.4	1724.57	1975.86	2097.45	3276.71
Rae1	725.402	699.334	755.56	655.213	662.067	710.124	642.326	663.032	614.093	547.096	545.737	568.694	655.334	707.732	636.619	612.036	661.099	672.901	713.653	671.566	781.617	708.427	804.536	667.059	660.195	736.13	663.627	706.607	683.358	707.322	701.649
Retnla	762.624	691.119	1132.93	579.038	405.721	647.989	435.837	457.316	331.605	580.864	183.502	238.22	240.224	232.603	173.863	78.9958	662.885	754.611	345.783	284.919	462.8	524.919	661.511	556.92	672.516	584.026	865.312	327.167	331.159	412.335	615.535
Retnlb	102317	99980.6	118477	47046.9	45826.2	89315.6	46932.3	46623.9	5744.09	33618.6	1921.94	4466.93	12721	17395.3	13804.2	1438.4	57689.1	90881.2	38878.1	9231.71	54455.2	48449.4	126677	95434.8	138226	106616	279108	39922.4	58407.2	72102.8	139901
Rpn1	10009.5	10417.3	8995.15	9271.71	9437.28	10044.9	9632.75	9204.98	6989.61	7565.27	7191.95	8066.73	8831.28	8909.9	9075.18	8452.45	9183.76	10192.1	9340.57	9140.64	10166.4	10513.1	10009.7	8432.28	9778.81	9368.8	9989.47	9115.16	9383.71	9343.29	9866.68
Ruvbl1	634.157	618.551	702.739	537.076	625.103	633.602	662.532	685.256	589.751	502.463	521.229	568.387	571.606	547.6	594.271	532.544	543.489	644.031	650.263	616.806	658.614	778.856	776.026	715.035	760.1	631.699	709.599	673.37	709.112	715.604	867.919
Saa1	9183.29	6509.27	10219.6	5176.36	5205.74	8064.07	5066.29	6173.3	3830.49	4535.71	2680.86	3067.96	3609.21	3760.63	4438.84	3666.99	6723.48	8432.61	6816.55	4671.57	6120.31	9056.48	12523	16941.6	13269.5	12475.7	18549.6	5486.55	9948.77	12594.5	17127
Scara5	478.814	484.153	350.432	554.954	500.537	721.475	529.093	549.674	488.532	380.945	309.997	331.671	307.239	348.582	256.311	237.553	557.11	595.592	589.961	517.263	843.937	642.072	390.395	367.341	479.253	461.386	588.52	281.269	519.256	435.084	560.118
Scin	11854.6	12208.2	11071.2	8397.28	8380.49	11521.2	8748.54	9495.35	4733.31	7859.05	4330.9	5750.84	6579.61	7354.65	6135.67	5125.12	9127.37	9189.88	8866.74	5288.18	9733.29	6855.69	11372.2	12222.3	13500.2	13179.8	16350.4	8575.19	10454.7	9720.49	15330.3
Sdf2l1	2021.95	1869.57	1780.14	1987.25	2065.02	2210.88	1807.25	2069.1	1014.28	1010.15	655.994	840.433	1497.39	1659.51	1403.95	1224.91	1574.24	1867.91	2102.93	1747.81	2791.41	2294.23	2890.36	1938.15	2347.86	1577.39	2731.15	1862.72	2110.83	2410.13	3047.96
Slc35b1	2122.76	2069.8	1815.59	1750.03	2047.67	1891.86	1618.22	1727.39	1121.1	1260.16	1074.04	1108.68	1640.69	1749.32	1686.41	1323.13	1660.88	1810.03	1616.11	1511.78	1959.97	1877.69	2675.66	1866.48	2522.98	1991.66	2729.04	2123.03	2194.4	2371.82	2328.89
Slc7a11	141.539	135.918	105.447	112.065	81.6369	159.25	103.954	102.779	136.604	62.9831	87.253	35.3185	55.2255	94.506	60.6866	48.0264	142.686	91.1482	142.401	76.3167	172.547	194.182	100.258	78.3395	129.082	84.6229	182.386	75.6881	89.5384	72.7405	79.4213
Smim31	2234.6	2237.34	1654.65	2075.68	2315	2467.62	2097.68	2560.79	1544.5	1578.64	1431.94	1600.26	1784.97	1988.51	1933.22	2012.35	2175.06	2625.97	2886.06	1931.43	2485.28	2365.01	2789.74	2825.34	3498.4	2416.96	3796	2088.67	2367.78	2909.35	3200.92
Spats2l	1140.47	1163.91	895.696	1150.34	1218.58	1398.55	935.104	937.216	602.959	846.683	608.132	602.121	811.493	950.711	826.957	684.921	987.384	1235.9	919.08	722.754	1270.53	1192.92	1131.43	680.636	1156.32	1085.35	1174.17	1004.58	800.189	1057.99	991.236
Spcs2	4231.85	3878.99	4372.95	3521.52	3840.47	4540.81	3228.17	3814.83	2964.38	2857.23	2469.52	2711.43	3468.16	3533.92	3500.42	2991.76	3632.3	3908.27	3511.51	3369.23	4055.69	4381.99	6085.18	4598.61	4922.95	4392.09	6103.78	4052.99	4968.77	4795.63	6595.57
Spcs3	4013.7	4014.68	3449.44	3217.59	3327.04	3815.48	3489.35	3769.45	2694.33	2835.87	2458.06	2502.87	3226.65	3307.4	3050.24	2804.97	3612.05	3378.53	3672.88	3241.6	4045.84	4203.78	4478.26	5365.29	5550.48	4370.45	7792.54	3625.33	5236.31	5108.23	7071.22
Spdef	2181.17	2050.24	2551	2624.78	2530.71	3360.83	2462.44	2591.6	1968	1756.33	2221.08	2016.36	2080.3	1894.4	1836.86	2151.42	1926.1	2209.32	3084.21	3364.85	3388.11	3107.31	2329.42	2063.97	2124.63	2219.83	2336.76	1921.74	3472.31	2502.6	2123.39
Spink4	15315.9	15506.6	16505.5	8463.02	10263.3	14187.9	7658.69	9682.35	2969.11	6750.61	2681.42	3268.06	6572.12	7343.48	6361.71	3188.33	10652.9	12540.3	9234.2	4496.52	10993.3	10199.5	26050.3	13533.7	22319	18538.2	25732.3	12117.8	14279.5	14094.7	19796.7
Sprr2a3	13259.2	14157.5	12946.4	8742.46	7101.66	15042.6	6904.68	7234.15	4327.25	6891.14	3594.58	4782.61	6518.6	6714.71	5767.81	4334.31	10192.1	11499.3	6962.06	3909.05	11494.3	13743.5	12239.2	9030.21	10969.2	12055.4	15105.7	7546.24	8042.69	8741.64	9607.28
Spta1	2905.67	3333.39	1794.97	985.474	886.33	1994.53	1000.21	1082.73	60.1475	549.252	2.73243	7.92415	267.724	394.371	126.476	2.86052	1508.9	1858.76	685.8	74.6914	2298.09	940.847	1156.72	553.044	1323.1	772.551	1116.58	420.669	314.181	460.251	474.877
Srm	724.31	825.98	724.414	688.592	606.979	801.138	602.065	744.179	457.599	426.375	414.122	453.412	500.181	515.205	548.069	506.996	600.473	627.392	633.126	573.053	787.775	938.02	831.706	493.975	635.604	544.55	633.035	559.835	519.209	603.244	508.42
Srprb	1609.63	1514.38	1606.33	1650.06	1496.67	1688.26	1526.74	1606.43	1159.52	1238.75	1194.93	1371.25	1437.48	1420.24	1254.42	1271.72	1482.73	1767.56	1635.21	1615.87	1808.05	1711.79	1670.1	1318.44	1624.01	1581.83	1475.33	1398.23	1444.33	1443.14	1353.11
Ssr1	5943.8	6292.64	5175.59	5609.75	5657.93	6191.59	5748.06	5823.78	4542.49	4622.03	4321.35	4549.42	5219.43	5552.45	5310.51	5063.56	5235.64	4912.25	5849.02	5666.85	6204.61	7319.96	6210.93	5035.81	5907.16	4979.68	6819.85	5752.82	5753.59	5693.65	6071.05
Ssr2	4775.94	4759.47	4718.91	3982.48	4366.24	4661.96	3792.57	3905.16	2833.17	3125.05	2753.33	2948.42	3845.02	3802.24	3928.46	3224.25	3898.35	4763.82	3902.05	3593.48	4166.3	4499.92	5589.01	4461.41	5579.91	4526.12	5429.68	4092.72	4489.93	4571.69	5907.58
St3gal3	2750.89	3235.11	2273	2596.86	2523.44	3663.42	2613.98	3217.82	1990.07	2011.63	2011.69	1871.39	2025.27	2395.92	2424.36	2469.01	2939.22	3320.45	3080.66	2411.68	3171.3	3297.25	3522.11	2173.77	3573.5	2867.63	2160.12	2160.89	1750.67	2142.81	2392.64
St3gal6	4508.15	4846.2	4053.98	2586.07	2396.59	4216.39	2658.4	3065.7	1429.58	2738.22	1038.12	1646.11	1655.37	2006.86	1814.93	1635.47	3991.41	4166.7	3336.38	1632.16	3882.92	3704.39	5053.76	4517.91	5437.75	4471.85	9417.96	2272.34	4306.08	3408.98	4714.41
Stip1	3761.28	3488.57	3699.45	5060.78	4737.72	4436	4346.19	4944.26	2786.25	2469.45	2611.16	2635.08	4615.8	4247.95	3480.61	3229.78	3077.71	3432.72	5236.08	4880.81	6148.46	5606.6	3930.47	3376.86	4102.19	3834.79	4001.5	4409.59	4349.57	5226	6027.57
Swsap1	364.012	331.857	319.74	345.137	320.383	347.809	297.541	370.55	305.93	290.83	261.894	279.16	304.73	282.942	280.454	273.07	311.343	363.629	335.293	328.423	370.014	309.617	331.178	383.404	318.656	319.214	301.129	309.968	319.709	285.311	348.751
Tagln2	14900.1	14914.9	13183	13802.8	14310.5	16671.1	13117.8	15107.7	10081.2	10182.3	10176	9688.98	11837.4	12707.6	12825	12139	13022.5	14612.6	14183.5	12392.1	14488.8	16140	17299.3	10978.9	15051.1	14074	15076.3	13203.7	11572.4	13247.6	13220.1
Tars	3392.22	3467.24	3358.68	3201.44	3208.66	3895.39	3359.05	3559.95	2458	2708.7	2409.77	2525.04	3104.23	2994.82	2954.92	2872.03	3057.87	3450.05	3202.64	2966.11	3551.66	3962.38	3360.78	2822.12	3162	3049.16	3166.32	3018.67	2758.86	2693.37	3246.69
Tent5c	710.83	647.792	835.124	455.372	448.888	511.914	647.502	560.863	490.027	518.008	342.201	212.895	340.455	439.332	306.237	289.914	607.019	610.177	483.232	397.637	734.301	652.438	512.248	431.419	738.504	422.289	673.63	567.713	513.587	528.078	471.587
Thop1	1077.82	1142.58	947.423	911.953	910.12	971.562	893.845	1053.68	702.006	651.497	607.747	780.465	856.169	918.917	905.893	758.765	903.107	963.771	966.673	813.339	988.062	1083.96	1176.53	796.649	986.064	944.259	821.028	836.558	682.094	811.64	870.204
Tmed10	10024.3	10867.4	9898.18	9609.88	9666.99	10637.3	9768.64	9793.09	7699.9	8363.39	7720.79	8179.95	9153.06	9067.46	9224.96	9114.07	9819.4	10192.8	9866.4	9607.28	10446.3	10230	10663.6	9989.7	11744	11007	11569.7	9174.72	10221.7	9868.39	12393
Tmem39a	808.327	940.247	732.807	876.322	789.935	826.688	891.723	923.957	722.161	695.514	672.069	702.945	737.128	739.083	651.145	694.834	876.467	964.068	933.437	853.98	1095.65	871.734	786.04	785.815	1012.39	802.183	928.911	788.647	778.885	812.326	825.892
Tmem50b	1989.49	2098.86	1890.69	2018.59	2050.52	2262.5	1920.73	2142.76	1483.42	1498.93	1369.33	1527.08	1665.68	1970.63	1981.52	1889.49	1905.14	2158.91	1917.03	1979.25	2027.92	1827.4	1959.62	1756.64	1884.19	1906.36	1880.99	1791.28	1920.85	1813.07	1884.95
Tnfrsf17	78.702	51.3178	147.426	40.365	44.1042	67.9323	80.234	58.8201	23.713	49.4147	26.0268	19.6232	22.5386	35.5835	18.6262	16.3702	83.71	84.509	43.463	40.4042	84.5948	70.4721	89.2961	86.8381	97.6958	64.5946	106.455	31.2119	59.5122	53.3553	61.967
Tnfsf13os	245.495	286.99	236.741	169.171	176.92	228.966	150.979	188.281	125.643	172.388	120.857	131.45	136.691	143.8	153.391	146.331	215.712	261.035	180.675	177.557	209.96	131.826	259.458	254.211	263.924	273.444	243.538	166.125	224.08	173.495	202.651
Tnip3	1494.9	1537.32	1046.6	520.788	396.389	776.564	347.947	492.98	215.452	345.767	203.665	249.268	219.667	318.321	230.83	137.273	984.065	937.778	499.916	236.398	832.51	1148.33	693.693	754.8	1113.85	807.941	3930.88	381.31	550.548	721.857	1008.69
Tor3a	2003.11	1908.67	1988.78	1574.14	1435.59	1908.06	1691.19	1738.71	1236.63	1549.25	1216.76	1290.2	1185.75	1266.96	1381.53	1326.26	1809.79	1899.64	1538.38	1340.74	1864.63	2108.03	1607.46	2258.45	2158.2	2331.01	2789.9	1412.76	1877.27	1630.64	2393.88
Trabd	2804.92	2634	2736.12	2673.19	2388.76	3041.14	2320.27	2419.82	1969.06	1954.17	1874.19	1822.78	2253.53	2344.29	2169.99	1941.53	2243.16	2687.81	2639.01	2420.68	2618.54	2935.79	3321.68	2616.32	2991.02	2578.62	3206.07	2492.5	2817.38	2860.73	3109.75
Trat1	52.5139	62.8601	39.72	29.0603	43.5503	55.7006	26.5325	60.2595	42.26	25.3829	30.7203	4.95206	14.6198	11.977	10.5923	5.37707	79.5434	72.9271	35.9167	15.1709	66.9137	41.6387	87.527	57.8642	63.5369	59.0949	161.385	16.2929	25.289	60.3056	79.0902
Ttc13	898.679	898.372	846.911	884.842	904.083	876.532	914.496	872.513	683.455	702.611	719.816	749.927	695.312	788.61	762.846	843.796	896.934	896.527	908.361	785.524	912.485	853.6	974.07	700.293	852.164	819.009	848.06	829.69	811.346	844.332	787.673
Uba5	1279.35	1174.13	1277.69	1154	1208.65	1402.74	1072.72	1253.03	867.172	855.969	773.66	751.53	1039.81	1070.06	944.027	951.974	1089.73	1186.45	1117.08	1047.38	1338.34	1393.59	1609.82	1101.85	1226.67	1093.54	1302.08	1174.05	998.81	1152.8	1380.33
Wee2	59.3733	85.3743	53.0628	30.9116	32.8588	86.1388	16.9916	34.908	9.37989	25.7412	2.65896	5.58931	20.4607	11.3594	8.53728	1.62363	39.7852	30.834	31.6157	12.8763	48.981	41.4052	27.9268	30.0781	54.3724	49.9241	68.9068	15.9197	34.3192	27.1449	55.5494
Wtip	715.985	635.678	681.523	499.266	510.885	709.705	554.051	533.264	351.768	489.953	352.798	399.074	449.247	421.311	408.31	423.234	529.45	694.601	519.832	404.789	612.666	630.283	572.866	463.068	435.733	485.083	587.334	406.806	537.492	456.137	528.851
Xbp1	7580.32	6316.32	8127.22	7558.4	7384.83	8143.43	7108.68	7426.93	5645.41	6291.32	5115.07	5690.51	6461.18	6513.98	6242.66	6920.32	7274.99	8640.31	7852.24	7098.26	8770.32	8209.35	9347.09	7642.32	8354.92	7277.96	7096.9	7026.46	7711.8	7259.46	7064.24
Yars	2158.2	2190.49	1974.65	1889.21	1822.31	2179.54	1794.45	2017.56	1623.47	1625.29	1438.05	1550.41	1895.67	1840.54	2030.32	1767.95	1962.42	2173.32	2195.16	1885.82	2225.26	2211.2	2244.37	1900.35	2438.74	1960.53	2291.5	1847.51	1878.57	1859.88	2275.61
Zbp1	485.086	491.495	517.28	378.563	372.724	526.815	456.502	336.735	305.841	383.514	306.682	326.275	251.863	291.81	335.173	289.692	631.7	977.827	316.565	323.134	428.533	488.515	464.58	497.564	484.234	626.058	606.729	310.068	376.709	447.332	450.483
Zc3h12a	2423.58	2116.57	2060.18	1060.24	855.097	1273.02	1237.22	978.186	460.108	934.537	467.203	491.78	503.553	658.815	542.454	364.51	1495.81	1287.1	811.662	673.968	1173.95	835.58	753.958	711.999	898.999	1165.19	1415.51	683.107	1114.17	635.746	453.505
